# Supplementary material for: Temporal Change of Extracellular Matrix during Vein Arterialization Remodeling in Rats
Source: J Cardiovasc Dev Dis. 2019 Feb 2;6(1):7. doi: 10.3390/jcdd6010007 (PMC6463024; doi:10.3390/jcdd6010007)
Supplement: Supplementary file 1 [file jcdd-06-00007-s001.zip]

Archive with 2 entries (2 files):
- All-comparisons.xlsx
- Supplementary-edited-R2.docx
