# Supplementary material for: Temporal Change of Extracellular Matrix during Vein Arterialization Remodeling in Rats
Source: J Cardiovasc Dev Dis. 2019 Feb 2;6(1):7. doi: 10.3390/jcdd6010007 (PMC6463024; doi:10.3390/jcdd6010007)
Supplement: Supplementary file 1 [file jcdd-06-00007-s001.zip › All-comparisons.xlsx]

## Sheet: JxC
Codelink	Genebank	Gene symbol	fold_ch JxC	fold_ch CxJ	pValue	FDR-corrected-p-Value	Name
GE1301202	CA507517.1	JAK2	-3.30647	3.30647	3.68395e-06	2.91077e-05	Janus kinase 2
GE1176431	NM_131913.1	XPNPEP1	2.98993	-2.98993	2.29363e-06	1.87327e-05	X-prolyl aminopeptidase (aminopeptidase P) 1, soluble
GE1228208	BQ206173.1	LTBP3	2.57629	-2.57629	1.77311e-05	7.03636e-05	latent transforming growth factor beta binding protein 3
GE1172934	NM_030994.1	ITGA1	-4.49266	4.49266	0.000492093	0.000747082	integrin, alpha 1
GE1204283	AW254680.1	Unmapped	-2.83484	2.83484	0.000375642	0.000600838	--
GE21115	X60370.1	MAP1B	5.73256	-5.73256	0.00780039	0.00793419	microtubule-associated protein 1B
GE13343	AW921620.1	OMD	5.52492	-5.52492	0.000100494	0.000222588	osteomodulin
GE17985	BE110938.1	Unmapped	-2.70425	2.70425	0.00338706	0.00376953	--
GE17536	BE109222.1	KIF5C	-2.69363	2.69363	1.08845e-05	5.33641e-05	kinesin family member 5C
GE12341	NM_145677.1	SLC25A25	-2.62104	2.62104	0.00161991	0.00200329	solute carrier family 25 (mitochondrial carrier; phosphate carrier), member 25
GE1251847	BQ193406.1	PEAR1	-3.99952	3.99952	1.48684e-05	6.27876e-05	platelet endothelial aggregation receptor 1
GE15795	AW141985.1	ABCC4 (includes EG:10257)	-3.04805	3.04805	0.00311695	0.00348544	ATP-binding cassette, sub-family C (CFTR/MRP), member 4
GE1131461	CF110137.1	SATB1	-11.2463	11.2463	9.9623e-07	1.21282e-05	SATB homeobox 1
GE1122601	BQ203344.1	MORC4	-2.64379	2.64379	0.000254566	0.000443437	MORC family CW-type zinc finger 4
GE22015	NM_024363.1	PRMT1	2.68148	-2.68148	0.00624553	0.00655795	protein arginine methyltransferase 1
GE16724	AW916666.1	Cd320	-2.57754	2.57754	0.0023452	0.00272193	CD320 molecule
GE15486	BM384570.1	CPXM2	-12.629	12.629	7.62074e-07	1.21282e-05	carboxypeptidase X (M14 family), member 2
GE14064	AI113104.1	PRC1 (includes EG:233406)	-5.42253	5.42253	3.17388e-05	0.000104747	protein regulator of cytokinesis 1
GE17777	BF395087.1	SPINK8	-9.3638	9.3638	3.81957e-06	2.91077e-05	serine peptidase inhibitor, Kazal type 8 (putative)
GE21826	NM_012912.1	ATF3	-10.8392	10.8392	0.000662207	0.000951751	activating transcription factor 3
GE20893	NM_031664.1	SLC28A2	-7.21916	7.21916	1.66934e-05	6.8434e-05	solute carrier family 28 (sodium-coupled nucleoside transporter), member 2
GE20232	NM_013185.2	HCK	-4.17705	4.17705	0.00015937	0.000309494	hemopoietic cell kinase
GE1269993	BE107768.1	CCDC164	-3.91496	3.91496	4.47076e-06	2.91077e-05	coiled-coil domain containing 164
GE1206369	BQ195786.1	CMAH	-3.79114	3.79114	0.000259991	0.0004472	cytidine monophospho-N-acetylneuraminic acid hydroxylase, pseudogene
GE1158020	BQ206054.1	SCXA/SCXB	2.69636	-2.69636	0.000961434	0.00129872	scleraxis homolog A (mouse)
GE1277434	CK228702.1	Unmapped	-2.51269	2.51269	5.09822e-05	0.000143163	--
GE1237150	BG379749.1	HEYL	2.84511	-2.84511	0.000174942	0.0003311	hairy/enhancer-of-split related with YRPW motif-like
GE20520	NM_017350.1	PLAUR	-4.90092	4.90092	1.39648e-05	6.04749e-05	plasminogen activator, urokinase receptor
GE13032	NM_031753.1	ALCAM	3.89431	-3.89431	1.64135e-06	1.87327e-05	activated leukocyte cell adhesion molecule
GE14280	BG380826.1	FAM107A	-2.93582	2.93582	0.00894845	0.00900511	family with sequence similarity 107, member A
GE1251943	BE118055.1	TSPAN9	-2.88902	2.88902	1.11927e-06	1.21282e-05	tetraspanin 9
GE1148521	AI716846.1	Unmapped	-3.04886	3.04886	8.31153e-05	0.000194834	--
GE20892	BF551307.1	SH2B3	-2.8193	2.8193	0.000468424	0.000721055	SH2B adaptor protein 3
GE15083	AI407821.1	DAB2	-4.22283	4.22283	3.75732e-05	0.000115961	disabled homolog 2, mitogen-responsive phosphoprotein (Drosophila)
GE1236503	AA858815.1	CTSC	-2.80684	2.80684	0.000158879	0.000309494	cathepsin C
GE12332	H31370.1	Unmapped	-5.51301	5.51301	0.00234493	0.00272193	--
GE1191566	CA865416.1	NCOA7	-3.09324	3.09324	2.99536e-05	0.000100638	nuclear receptor coactivator 7
GE22134	NM_031022.1	CSPG4	3.45094	-3.45094	0.000998651	0.00134184	chondroitin sulfate proteoglycan 4
GE1113063	BQ205113.1	Unmapped	-5.6526	5.6526	0.00238635	0.00274928	--
GE20303	NM_017049.1	SLC4A3	2.7022	-2.7022	5.15576e-05	0.000144682	solute carrier family 4, anion exchanger, member 3
GE20744	NM_021586.1	LTBP2	10.2251	-10.2251	0.000310513	0.000514346	latent transforming growth factor beta binding protein 2
GE20047	U57097.1	Speg	7.58969	-7.58969	1.28774e-06	1.21282e-05	SPEG complex locus
GE21770	NM_012893.1	ACTG2	-2.69712	2.69712	0.0087955	0.00886157	actin, gamma 2, smooth muscle, enteric
GE1200324	AI406730.1	PTPRB	-2.91436	2.91436	1.08337e-05	5.33641e-05	protein tyrosine phosphatase, receptor type, B
GE12787	AA943126.1	FAM115A	-10.7401	10.7401	0.00198055	0.00236023	family with sequence similarity 115, member A
GE14647	BU759641.1	C8orf46	2.60904	-2.60904	1.54943e-05	6.27876e-05	chromosome 8 open reading frame 46
GE12914	AA946453.1	Unmapped	-3.38854	3.38854	7.549e-06	4.4e-05	--
GE16979	CA509110.1	C10orf54	-4.98152	4.98152	2.01073e-05	7.53785e-05	chromosome 10 open reading frame 54
GE21669	NM_030828.1	GPC1	-3.00067	3.00067	5.95809e-08	0	glypican 1
GE1177473	BF415932.1	C9orf71	-4.29507	4.29507	3.11795e-05	0.000102181	chromosome 9 open reading frame 71
GE1271403	BQ205598.1	TNS1	4.97816	-4.97816	0.00441885	0.00476125	tensin 1
GE1103262	BE112552.1	STAB1	-5.40148	5.40148	1.66077e-05	6.8434e-05	stabilin 1
GE1279730	CF113101.1	Unmapped	-2.54532	2.54532	0.000428671	0.00066859	--
GE16552	AW915240.1	FOS	-6.35906	6.35906	0.00424729	0.00460213	FBJ murine osteosarcoma viral oncogene homolog
GE1202993	BI293313.1	BCL6B	-4.30861	4.30861	0.000356853	0.000574357	B-cell CLL/lymphoma 6, member B
GE1141793	CB720749.1	ITM2A	-5.80322	5.80322	0.00117602	0.00152945	integral membrane protein 2A
GE1135934	BF388256.1	Unmapped	-5.03024	5.03024	2.48146e-07	0	--
GE1134272	NM_175760.2	Cyp4b1	-2.74225	2.74225	1.55201e-06	1.87327e-05	cytochrome P450, family 4, subfamily B, polypeptide 1
GE1282310	AI705577.1	COX6B2	-3.01777	3.01777	1.14869e-05	5.33641e-05	cytochrome c oxidase subunit VIb polypeptide 2 (testis)
GE1302691	H34760.1	Unmapped	-5.05952	5.05952	3.47454e-05	0.000110367	--
GE1111646	NM_023025.1	CYP2J2	-3.56819	3.56819	3.39101e-05	0.000107933	cytochrome P450, family 2, subfamily J, polypeptide 2
GE1297982	AW520908.1	ASPN	-3.52235	3.52235	7.63858e-05	0.000185349	asporin
GE1227139	NM_012884.1	CNTN2	4.05067	-4.05067	8.54581e-05	0.000196601	contactin 2 (axonal)
GE1111000	CA507592.1	Unmapped	-3.67663	3.67663	2.23146e-08	0	--
GE1195236	CF112848.1	Unmapped	-2.66943	2.66943	0.00200974	0.00238877	--
GE1167991	CK472449.1	Eif5a	2.63746	-2.63746	0.0042004	0.00457742	eukaryotic translation initiation factor 5A
GE1280533	BF393143.1	Unmapped	-2.565	2.565	6.48417e-09	0	--
GE1104688	CA509245.1	CD68	-5.43047	5.43047	0.000117854	0.000250849	CD68 molecule
GE13943	AI102802.1	PCDH19	-3.05098	3.05098	0.000179854	0.000337857	protocadherin 19
GE1297200	BF412090.1	XKR8	-3.30911	3.30911	8.69307e-06	4.62717e-05	XK, Kell blood group complex subunit-related family, member 8
GE1235679	AI043707.1	AGTR1	-2.61158	2.61158	0.0010163	0.00135562	angiotensin II receptor, type 1
GE19511	NM_057124.1	P2RY6	3.44582	-3.44582	8.97147e-06	4.62717e-05	pyrimidinergic receptor P2Y, G-protein coupled, 6
GE1248092	BG372890.1	PFKP	-6.52349	6.52349	4.29027e-06	2.91077e-05	phosphofructokinase, platelet
GE14408	AI175740.1	ALKBH5	-3.82229	3.82229	0.000157602	0.000309494	alkB, alkylation repair homolog 5 (E. coli)
GE18455	BF392443.1	Unmapped	-3.08995	3.08995	0.000104844	0.000231538	--
GE14504	AA963837.1	NPY1R	-28.4676	28.4676	6.68135e-08	0	neuropeptide Y receptor Y1
GE19573	NM_053311.1	ATP2B1	-3.27914	3.27914	1.82028e-06	1.87327e-05	ATPase, Ca++ transporting, plasma membrane 1
GE17697	BE111805.1	LYL1	-3.02746	3.02746	7.50011e-05	0.000185349	lymphoblastic leukemia derived sequence 1
GE1296188	CB557875.1	PCDH7	2.62899	-2.62899	0.00221719	0.00260209	protocadherin 7
GE1126064	BI296317.1	ARL11	-2.99695	2.99695	9.44714e-05	0.000212737	ADP-ribosylation factor-like 11
GE1101657	BF410034.1	NOD1	-4.23459	4.23459	0.0091223	0.00915102	nucleotide-binding oligomerization domain containing 1
GE1104103	BE113473.1	ATXN1	-2.60342	2.60342	0.00157234	0.00195416	ataxin 1
GE1171664	NM_017192.1	S1PR2	-2.52957	2.52957	0.000138723	0.000285236	sphingosine-1-phosphate receptor 2
GE1191540	AW535283.1	Unmapped	-4.70059	4.70059	2.9362e-06	2.44655e-05	--
GE1214158	AI408264.1	Unmapped	-2.85952	2.85952	5.65959e-06	3.7098e-05	--
GE13909	BF561185.1	PLXND1	-3.23828	3.23828	5.00581e-05	0.000142042	plexin D1
GE1184706	NM_031544.1	AMPD3	-2.64921	2.64921	0.000277149	0.000473855	adenosine monophosphate deaminase 3
GE17173	BI275882.1	Afap1l1	-3.74141	3.74141	8.49676e-05	0.000196601	actin filament associated protein 1-like 1
GE1299122	CK479493.1	NEO1	5.29294	-5.29294	9.61973e-07	1.21282e-05	neogenin 1
GE1229061	CK475807.1	Unmapped	-5.55392	5.55392	0.00556677	0.0058974	--
GE1187985	BM388763.1	RARRES1	-7.61603	7.61603	1.21532e-05	5.51068e-05	retinoic acid receptor responder (tazarotene induced) 1
GE1111796	CF110867.1	LMO7	-2.55062	2.55062	3.36692e-05	0.000107933	LIM domain 7
GE1290635	BF553425.1	CD163	-3.10997	3.10997	0.00130626	0.00167636	CD163 molecule
GE1279533	BQ193069.1	STEAP4	-5.3378	5.3378	0.00508062	0.00542509	STEAP family member 4
GE1152494	BF523181.1	Unmapped	-3.39373	3.39373	5.78062e-05	0.000157215	--
GE16143	AW435110.1	LOC100360205	-4.20016	4.20016	0.000520402	0.000779588	palladin
GE21947	NM_019243.1	PTGFRN	-3.06899	3.06899	2.48841e-05	8.75926e-05	prostaglandin F2 receptor negative regulator
GE14641	AI227769.1	RASSF4	-7.05759	7.05759	5.06874e-07	1.21282e-05	Ras association (RalGDS/AF-6) domain family member 4
GE1145076	NM_053734.2	NCF1	-3.46736	3.46736	0.00768366	0.00784996	neutrophil cytosolic factor 1
GE16959	BI295030.1	Unmapped	-4.26426	4.26426	0.00010478	0.000231538	--
GE17191	BE099800.1	SLC29A3	-2.93229	2.93229	0.000638658	0.000928562	solute carrier family 29 (nucleoside transporters), member 3
GE18045	NM_080394.2	RELN	-4.3667	4.3667	0.00262966	0.00299036	reelin
GE13222	NM_134402.1	BZW2	-2.9396	2.9396	0.000152789	0.000304071	basic leucine zipper and W2 domains 2
GE12743	AA900434.1	EDNRA	-4.12062	4.12062	4.04196e-07	0	endothelin receptor type A
GE20790	NM_021745.1	NR1H4	-5.68044	5.68044	0.000491941	0.000747082	nuclear receptor subfamily 1, group H, member 4
GE1287044	BM389531.1	Unmapped	-10.2008	10.2008	9.46948e-06	4.62717e-05	--
GE19056	BF420018.1	FIBIN	5.80973	-5.80973	4.10122e-05	0.000122353	fin bud initiation factor homolog (zebrafish)
GE1240451	AA924536.1	Unmapped	-2.92999	2.92999	1.17639e-05	5.51068e-05	--
GE1293746	BQ194543.1	Unmapped	-5.23834	5.23834	7.72554e-05	0.000185349	--
GE1168606	CA508120.1	Unmapped	-3.42922	3.42922	0.000354678	0.000572112	--
GE1246754	BI284027.1	LASP1	-2.71012	2.71012	7.31911e-07	1.21282e-05	LIM and SH3 protein 1
GE20604	NM_019237.1	PCOLCE	-3.76952	3.76952	0.00022788	0.000406192	procollagen C-endopeptidase enhancer
GE1179713	NM_053502.1	ABCG1	-4.05683	4.05683	5.70848e-07	1.21282e-05	ATP-binding cassette, sub-family G (WHITE), member 1
GE1243675	BI291657.1	Unmapped	-6.35712	6.35712	3.39713e-07	0	--
GE1222187	CA509698.1	PLXND1	-2.90322	2.90322	1.42922e-05	6.04749e-05	plexin D1
GE1193791	CA505011.1	Unmapped	-2.53677	2.53677	0.00957528	0.00958513	--
GE1265705	CA509173.1	NFKBIA	-3.05806	3.05806	0.0016154	0.00199973	nuclear factor of kappa light polypeptide gene enhancer in B-cells inhibitor, alpha
GE1101999	BQ203726.1	FAP	-3.71927	3.71927	0.000222584	0.000401061	fibroblast activation protein, alpha
GE1117205	BM382843.1	PRRT4	-3.49568	3.49568	6.86039e-05	0.000175941	proline-rich transmembrane protein 4
GE1273528	BQ780213.1	SCTR	-3.53976	3.53976	0.000180679	0.000338255	secretin receptor
GE17445	BE112260.1	FADS6	2.80043	-2.80043	0.00302972	0.00340021	fatty acid desaturase domain family, member 6
GE1119512	BG373090.1	1300017J02Rik	-9.21035	9.21035	8.74756e-06	4.62717e-05	RIKEN cDNA 1300017J02 gene
GE16641	NM_199093.1	SERPING1	-2.7624	2.7624	0.000462855	0.000714515	serpin peptidase inhibitor, clade G (C1 inhibitor), member 1
GE15648	AI716265.1	LOC681849	-3.70634	3.70634	0.00119557	0.00154776	similar to Protein C6orf142 homolog
GE1141162	CB741164.1	KLF7	3.48429	-3.48429	0.00621061	0.00652845	Kruppel-like factor 7 (ubiquitous)
GE1129269	BF525189.1	PPP2R5A	4.1915	-4.1915	0.000881983	0.00121275	protein phosphatase 2, regulatory subunit B', alpha
GE19873	NM_012633.1	PRPH	-9.1762	9.1762	0.000180895	0.000338255	peripherin
GE1243346	AW917056.1	ITGB8	5.33285	-5.33285	1.58814e-05	6.55238e-05	integrin, beta 8
GE12377	AA818421.1	BAZ1A	-3.13839	3.13839	0.000137566	0.000285039	bromodomain adjacent to zinc finger domain, 1A
GE20610	NM_019243.1	PTGFRN	-4.31928	4.31928	7.45276e-05	0.000185349	prostaglandin F2 receptor negative regulator
GE1152139	CB764169.1	Unmapped	-4.65403	4.65403	8.1353e-06	4.4e-05	--
GE1103491	NM_172333.1	CTHRC1	-2.5823	2.5823	0.00187595	0.00226076	collagen triple helix repeat containing 1
GE20213	NM_013154.1	CEBPD	-6.4299	6.4299	7.86695e-06	4.4e-05	CCAAT/enhancer binding protein (C/EBP), delta
GE16839	BQ194726.1	FZD6	-3.70415	3.70415	2.92003e-06	2.44655e-05	frizzled family receptor 6
GE15394	AI454536.1	ARHGEF3	-4.78317	4.78317	4.14323e-06	2.91077e-05	Rho guanine nucleotide exchange factor (GEF) 3
GE19155	BE111121.1	MAD2L2	-3.32837	3.32837	2.60197e-07	0	MAD2 mitotic arrest deficient-like 2 (yeast)
GE13854	BQ192403.1	Unmapped	2.82666	-2.82666	3.82241e-05	0.000115961	--
GE13306	NM_172033.1	PLEKHB1	-3.56777	3.56777	2.0611e-05	7.76016e-05	pleckstrin homology domain containing, family B (evectins) member 1
GE21378	NM_012924.2	CD44 (includes EG:100330801)	-5.89983	5.89983	6.88495e-08	0	CD44 molecule (Indian blood group)
GE12497	CF106920.1	CYYR1	-3.65133	3.65133	5.82022e-05	0.000157215	cysteine/tyrosine-rich 1
GE1215654	AW525317.1	SSC5D	-5.12475	5.12475	1.02776e-06	1.21282e-05	scavenger receptor cysteine rich domain containing (5 domains)
GE1209801	BQ206096.1	RPS6KA3	-3.43661	3.43661	8.03728e-05	0.000190151	ribosomal protein S6 kinase, 90kDa, polypeptide 3
GE1190000	BQ206902.1	KCNE4	-4.03242	4.03242	1.90706e-07	0	potassium voltage-gated channel, Isk-related family, member 4
GE1220853	AA964745.1	GIMAP6	-4.41859	4.41859	7.79306e-05	0.000186805	GTPase, IMAP family member 6
GE1299819	CK356734.1	Unmapped	-2.61708	2.61708	1.59478e-05	6.55238e-05	--
GE1181275	BF407755.1	CLEC2A	-2.80921	2.80921	0.00138777	0.00176012	C-type lectin domain family 2, member A
GE1289657	CB545826.1	INPP5A	3.27633	-3.27633	0.00536476	0.00570257	inositol polyphosphate-5-phosphatase, 40kDa
GE1207828	AA956330.1	GP9	-6.66017	6.66017	0.00399941	0.00438869	glycoprotein IX (platelet)
GE19137	BF547056.1	PMEPA1	7.78931	-7.78931	0.000123215	0.000259728	prostate transmembrane protein, androgen induced 1
GE1186081	NM_013062.1	KDR	-3.56615	3.56615	0.000149927	0.000300728	kinase insert domain receptor (a type III receptor tyrosine kinase)
GE1159464	CODELINK UNIQUE	Unmapped	-2.72059	2.72059	0.00234504	0.00272193	--
GE16243	CF108466.1	Sptlc2	-2.94332	2.94332	3.30424e-07	0	serine palmitoyltransferase, long chain base subunit 2
GE19366	BF561727.1	Unmapped	-3.10528	3.10528	0.000170737	0.000326141	--
GE16058	NM_182816.2	AMIGO2	-8.6377	8.6377	1.7252e-08	0	adhesion molecule with Ig-like domain 2
GE1135340	CA505657.1	Unmapped	-5.14265	5.14265	1.56962e-06	1.87327e-05	--
GE1225022	BF557809.1	CLDN14	-2.55347	2.55347	1.43324e-05	6.04749e-05	claudin 14
GE17151	BE098266.1	POFUT2	-4.44842	4.44842	7.14753e-07	1.21282e-05	protein O-fucosyltransferase 2
GE15588	BM386525.1	SEMA6D	-2.71642	2.71642	0.000483478	0.000738155	sema domain, transmembrane domain (TM), and cytoplasmic domain, (semaphorin) 6D
GE17396	BI295823.1	Unmapped	-2.99276	2.99276	0.00259141	0.00295668	--
GE20035	NM_012884.1	CNTN2	5.12493	-5.12493	0.00039005	0.000619027	contactin 2 (axonal)
GE16570	AW915407.1	DDX25	12.4428	-12.4428	1.23435e-06	1.21282e-05	DEAD (Asp-Glu-Ala-Asp) box polypeptide 25
GE13010	NM_053471.1	SEMA6B	-5.94657	5.94657	3.39387e-05	0.000107933	sema domain, transmembrane domain (TM), and cytoplasmic domain, (semaphorin) 6B
GE16863	BE112380.1	MTUS1	-2.52201	2.52201	0.00155726	0.00193806	microtubule associated tumor suppressor 1
GE16586	AW915518.1	CPXM1	-5.29986	5.29986	1.84008e-05	7.03636e-05	carboxypeptidase X (M14 family), member 1
GE15443	BI278962.1	Unmapped	-3.22739	3.22739	5.79814e-06	3.7098e-05	--
GE14609	BF408402.1	ENC1	-7.59045	7.59045	7.26226e-05	0.000184155	ectodermal-neural cortex 1 (with BTB-like domain)
GE16082	AW254017.1	COL5A1	-2.63459	2.63459	0.000873649	0.00120525	collagen, type V, alpha 1
GE22013	NM_013180.1	ITGB4	-5.66199	5.66199	1.53407e-06	1.87327e-05	integrin, beta 4
GE16019	AW251878.1	HSPB8	-7.74616	7.74616	8.87473e-09	0	heat shock 22kDa protein 8
GE19363	BE115963.1	Unmapped	-5.30255	5.30255	2.45523e-06	1.87327e-05	--
GE20737	CB315117.1	ACP1 (includes EG:11431)	3.49713	-3.49713	0.00181117	0.00219924	acid phosphatase 1, soluble
GE20767	NM_021676.1	SHANK3	-3.83117	3.83117	4.42709e-06	2.91077e-05	SH3 and multiple ankyrin repeat domains 3
GE1178291	CB773586.1	THSD1	-3.96914	3.96914	3.19144e-06	2.44655e-05	thrombospondin, type I, domain containing 1
GE1223317	BI293563.1	Unmapped	3.56362	-3.56362	7.55639e-07	1.21282e-05	--
GE1116531	CODELINK UNIQUE	ACAD11	-4.94249	4.94249	0.000259869	0.0004472	acyl-CoA dehydrogenase family, member 11
GE1113769	BE106468.1	Unmapped	-12.5529	12.5529	0.00188247	0.0022651	--
GE1215569	CF108004.1	Unmapped	-3.76723	3.76723	0.000448664	0.000694042	--
GE1125709	BF557903.1	ST6GALNAC1	-3.22024	3.22024	6.94234e-07	1.21282e-05	ST6 (alpha-N-acetyl-neuraminyl-2,3-beta-galactosyl-1,3)-N-acetylgalactosaminide alpha-2,6-sialyltransferase 1
GE1242049	BF285286.1	NXF1	5.15927	-5.15927	0.000120261	0.000254529	nuclear RNA export factor 1
GE1178995	CF110286.1	ITGA8	5.38239	-5.38239	1.66324e-05	6.8434e-05	integrin, alpha 8
GE16644	AW915774.1	ARHGDIB	-4.56554	4.56554	1.6691e-06	1.87327e-05	Rho GDP dissociation inhibitor (GDI) beta
GE12340	AA817752.1	SNX2	-2.69662	2.69662	4.95801e-05	0.000142042	sorting nexin 2
GE20152	NM_013069.1	CD74	-16.5221	16.5221	2.21517e-06	1.87327e-05	CD74 molecule, major histocompatibility complex, class II invariant chain
GE16926	AW918551.1	PTAFR	-4.83757	4.83757	0.000116136	0.000248271	platelet-activating factor receptor
GE16535	AW915142.1	VPS13B	-2.52057	2.52057	3.5472e-07	0	vacuolar protein sorting 13 homolog B (yeast)
GE13773	BQ195455.1	Unmapped	-8.22225	8.22225	1.4302e-07	0	--
GE15296	AI411941.1	FNDC1	-6.42507	6.42507	1.37284e-06	1.21282e-05	fibronectin type III domain containing 1
GE20598	NM_019229.1	SLC12A4	3.46854	-3.46854	0.00233945	0.00272193	solute carrier family 12 (potassium/chloride transporters), member 4
GE1110199	BE113784.1	CD38	-4.16258	4.16258	0.00017885	0.000336648	CD38 molecule
GE18729	BM386027.1	IL33	-3.96043	3.96043	0.000376629	0.00060142	interleukin 33
GE1157345	BQ211272.1	Unmapped	-3.42878	3.42878	3.42111e-07	0	--
GE1193467	BQ210740.1	Fbln7	-2.89414	2.89414	0.000303794	0.000508871	fibulin 7
GE21794	NM_012588.1	IGFBP3	-5.82426	5.82426	0.00128348	0.00164907	insulin-like growth factor binding protein 3
GE1211831	BM384350.1	PRG4 (includes EG:10216)	-3.50877	3.50877	0.0021551	0.00253561	proteoglycan 4
GE19769	NM_145774.1	RAB38	-3.87819	3.87819	2.47723e-05	8.75926e-05	RAB38, member RAS oncogene family
GE18080	BF282185.1	PKN3	-2.88589	2.88589	5.81291e-06	3.7098e-05	protein kinase N3
GE1180486	AA818757.1	PRRG2	-2.85255	2.85255	7.26992e-07	1.21282e-05	proline rich Gla (G-carboxyglutamic acid) 2
GE1151010	BQ202034.1	ENGASE	-2.50611	2.50611	0.000297297	0.000499044	endo-beta-N-acetylglucosaminidase
GE1165199	AI073206.1	Unmapped	-2.52613	2.52613	0.000109131	0.00023759	--
GE1159850	BF389998.1	CSF1R	-5.81443	5.81443	5.98797e-05	0.00016125	colony stimulating factor 1 receptor
GE1267011	BF409963.1	Unmapped	-3.22428	3.22428	9.26473e-06	4.62717e-05	--
GE1286177	NM_020086.1	PLVAP	-4.63523	4.63523	0.00031184	0.000515099	plasmalemma vesicle associated protein
GE1212808	BG381198.1	ARNT2	-4.111	4.111	8.23137e-05	0.000193446	aryl-hydrocarbon receptor nuclear translocator 2
GE13349	NM_138848.1	PODXL	-3.41275	3.41275	2.25401e-05	8.30458e-05	podocalyxin-like
GE1207856	NM_031154.1	GSTM2	4.14812	-4.14812	0.000166136	0.000319829	glutathione S-transferase mu 2 (muscle)
GE1268673	CA508390.1	WWP2	2.74327	-2.74327	2.08071e-05	7.76016e-05	WW domain containing E3 ubiquitin protein ligase 2
GE1184241	BF405865.1	ZCCHC12	3.0215	-3.0215	0.000101284	0.000224286	zinc finger, CCHC domain containing 12
GE1245072	BQ195276.1	OGDH	3.55948	-3.55948	0.00406348	0.00444347	oxoglutarate (alpha-ketoglutarate) dehydrogenase (lipoamide)
GE1156241	BI285065.1	Unmapped	-4.47031	4.47031	1.42804e-05	6.04749e-05	--
GE1257513	BM390763.1	MALL	-3.35514	3.35514	0.000309399	0.000511933	mal, T-cell differentiation protein-like
GE19152	BF548469.1	MARVELD1	-2.60594	2.60594	0.000213233	0.000386752	MARVEL domain containing 1
GE13946	BI278528.1	Unmapped	-3.46399	3.46399	8.12342e-05	0.000191565	--
GE14723	BE115639.1	Unmapped	-2.68426	2.68426	8.57163e-07	1.21282e-05	--
GE18274	BG379829.1	CIDEA	5.43628	-5.43628	1.13656e-05	5.33641e-05	cell death-inducing DFFA-like effector a
GE18296	NM_199113.1	POPDC2	3.14206	-3.14206	1.68709e-07	0	popeye domain containing 2
GE19244	BF407327.1	LRG1 (includes EG:116844)	-4.37465	4.37465	0.00115172	0.00150524	leucine-rich alpha-2-glycoprotein 1
GE16811	AW917598.1	APBB2	-2.7144	2.7144	6.60218e-05	0.000170125	amyloid beta (A4) precursor protein-binding, family B, member 2
GE1234929	BF417043.1	CHIT1	-3.2702	3.2702	0.00041476	0.000651061	chitinase 1 (chitotriosidase)
GE13864	AI101017.1	Pcp4l1	-4.37162	4.37162	3.11301e-05	0.000102181	Purkinje cell protein 4-like 1
GE1127585	NM_022294.1	ELTD1	-5.77828	5.77828	8.0805e-05	0.000191565	EGF, latrophilin and seven transmembrane domain containing 1
GE20532	NM_019123.1	ST6GALNAC3	-2.92275	2.92275	0.00023287	0.000412768	ST6 (alpha-N-acetyl-neuraminyl-2,3-beta-galactosyl-1,3)-N-acetylgalactosaminide alpha-2,6-sialyltransferase 3
GE1167182	AF029241.1	Unmapped	-4.82079	4.82079	8.3516e-05	0.000196601	--
GE20900	NM_031002.1	INPP4A	-4.94784	4.94784	7.61172e-06	4.4e-05	inositol polyphosphate-4-phosphatase, type I, 107kDa
GE19641	NM_053820.1	EBF1	-3.25508	3.25508	6.30546e-06	3.7098e-05	early B-cell factor 1
GE15013	AI406525.1	SEMA6A	-4.55727	4.55727	1.13704e-06	1.21282e-05	sema domain, transmembrane domain (TM), and cytoplasmic domain, (semaphorin) 6A
GE1174522	BU759165.1	CH25H	-19.67	19.67	4.28565e-05	0.000127119	cholesterol 25-hydroxylase
GE21219	NM_198740.1	HLA-DMB	-4.93345	4.93345	0.000287926	0.000488258	major histocompatibility complex, class II, DM beta
GE1297466	BF552577.1	Unmapped	3.21616	-3.21616	0.000162726	0.000315333	--
GE21638	NM_017340.1	ACOX1	2.87387	-2.87387	0.000865539	0.00119596	acyl-CoA oxidase 1, palmitoyl
GE1114090	BF545795.1	Zbtb20	3.75573	-3.75573	0.00866144	0.00874419	--
GE1259296	AW252296.1	COL18A1	3.86791	-3.86791	0.00233894	0.00272193	collagen, type XVIII, alpha 1
GE1171882	BF523163.1	TREML1	-7.89652	7.89652	0.00423814	0.00459982	triggering receptor expressed on myeloid cells-like 1
GE1118273	CK472991.1	PRDM6	3.48912	-3.48912	1.44251e-05	6.04749e-05	PR domain containing 6
GE1157514	BG380231.1	GALNTL4	-4.55424	4.55424	1.22608e-05	5.51068e-05	UDP-N-acetyl-alpha-D-galactosamine:polypeptide N-acetylgalactosaminyltransferase-like 4
GE1131464	BE102139.1	Unmapped	-14.2238	14.2238	0.00135034	0.00171884	--
GE15792	AW141938.1	MYOF	-2.66505	2.66505	0.00104111	0.00138702	myoferlin
GE19706	NM_012935.1	CRYAB	-3.0995	3.0995	0.000909028	0.00124265	crystallin, alpha B
GE14521	AI177621.1	ICAM2	-3.73139	3.73139	1.07494e-06	1.21282e-05	intercellular adhesion molecule 2
GE1187034	BI299228.1	NTRK2	-9.72037	9.72037	5.92937e-07	1.21282e-05	neurotrophic tyrosine kinase, receptor, type 2
GE1175375	BQ191489.1	CLEC11A	-2.58669	2.58669	2.84838e-05	9.5971e-05	C-type lectin domain family 11, member A
GE1109967	BF287121.1	MYRIP	-3.84674	3.84674	3.47897e-06	2.44655e-05	myosin VIIA and Rab interacting protein
GE1260823	CA505059.1	Fam60a (rat)	-3.89539	3.89539	2.40065e-05	8.53534e-05	family with sequence similarity 60, member A
GE1110003	BG664660.1	TNFAIP6	-4.95093	4.95093	0.00161124	0.00199739	tumor necrosis factor, alpha-induced protein 6
GE12483	NM_139324.1	EHD4	-3.31138	3.31138	5.82596e-06	3.7098e-05	EH-domain containing 4
GE1200236	BF389793.1	CRABP1	-4.18253	4.18253	5.99583e-07	1.21282e-05	cellular retinoic acid binding protein 1
GE1207056	AI715868.1	Unmapped	-3.90677	3.90677	7.21989e-06	4.08765e-05	--
GE19754	CK603156.1	RAB12	2.56893	-2.56893	0.00756706	0.00774717	RAB12, member RAS oncogene family
GE1209796	BM386842.1	EMILIN2	-4.67742	4.67742	3.16263e-05	0.000104747	elastin microfibril interfacer 2
GE13384	NM_053365.1	FABP4	-3.57427	3.57427	0.00560099	0.00592679	fatty acid binding protein 4, adipocyte
GE21493	NM_012997.2	P2RX1	3.94745	-3.94745	0.00366874	0.00406426	purinergic receptor P2X, ligand-gated ion channel, 1
GE12851	AA944568.1	PPIG	-5.40145	5.40145	6.17635e-06	3.7098e-05	peptidylprolyl isomerase G (cyclophilin G)
GE1190257	CF110689.1	CYTIP	-4.4588	4.4588	6.60653e-05	0.000170125	cytohesin 1 interacting protein
GE1192701	BF413932.1	SIGIRR	-2.55329	2.55329	6.9441e-05	0.000175941	single immunoglobulin and toll-interleukin 1 receptor (TIR) domain
GE1229862	BQ204432.1	FGD5	-3.939	3.939	1.41689e-06	1.21282e-05	FYVE, RhoGEF and PH domain containing 5
GE18285	BF285026.1	ESAM	-6.57448	6.57448	3.18767e-07	0	endothelial cell adhesion molecule
GE1227220	NM_017055.1	TF	-10.2484	10.2484	3.97873e-05	0.00012051	transferrin
GE1273752	CK598132.1	NISCH	4.90708	-4.90708	0.00106766	0.00142033	nischarin
GE14927	AI236618.1	MARCH2	-3.93083	3.93083	9.23751e-05	0.000209212	membrane-associated ring finger (C3HC4) 2
GE20575	NM_019192.1	SEPP1	-2.72493	2.72493	0.00165293	0.00203735	selenoprotein P, plasma, 1
GE21475	AF190458.1	KCNN4	-3.17297	3.17297	0.000768505	0.00108074	potassium intermediate/small conductance calcium-activated channel, subfamily N, member 4
GE20636	NM_019285.1	ADCY4	-4.2433	4.2433	1.34884e-06	1.21282e-05	adenylate cyclase 4
GE16022	BM390305.1	HSPB7	-3.24325	3.24325	0.00569174	0.00600963	heat shock 27kDa protein family, member 7 (cardiovascular)
GE12400	BM387704.1	Unmapped	-4.39525	4.39525	1.96161e-05	7.53785e-05	--
GE1229517	CB713567.1	TCF7	-2.84824	2.84824	0.000112094	0.0002419	transcription factor 7 (T-cell specific, HMG-box)
GE21277	NM_031646.1	RAMP2	-4.78354	4.78354	4.77738e-07	0	receptor (G protein-coupled) activity modifying protein 2
GE1289037	BQ195280.1	RAB3IL1	-2.59735	2.59735	0.000940687	0.00127717	RAB3A interacting protein (rabin3)-like 1
GE1303333	BQ194503.1	Unmapped	2.77906	-2.77906	0.000680859	0.000974623	--
GE1171430	AI556852.1	Unmapped	-4.47481	4.47481	1.82003e-05	7.03636e-05	--
GE1138307	CA503561.1	Unmapped	2.53714	-2.53714	1.08554e-06	1.21282e-05	--
GE17842	NM_181091.2	GMFG	-4.65672	4.65672	0.000139598	0.000286236	glia maturation factor, gamma
GE17036	BQ194562.1	ORAI1	-3.78635	3.78635	2.38004e-07	0	ORAI calcium release-activated calcium modulator 1
GE17854	BI289082.1	CDKN1A	2.68333	-2.68333	0.00187165	0.00225882	cyclin-dependent kinase inhibitor 1A (p21, Cip1)
GE18213	BF283898.1	KLHL5	-2.71995	2.71995	1.93653e-06	1.87327e-05	kelch-like 5 (Drosophila)
GE1238211	BM383349.1	Unmapped	6.66662	-6.66662	3.73854e-05	0.000114761	--
GE1128560	AF285881.1	TEC	-4.07645	4.07645	0.000225326	0.00040389	tec protein tyrosine kinase
GE1141408	NM_152242.1	GPR56	-3.9559	3.9559	0.000637257	0.00092708	G protein-coupled receptor 56
GE1268714	BF420028.1	IL17D	-2.61795	2.61795	0.000107563	0.000237049	interleukin 17D
GE1172237	BE112264.1	SERPINE2	4.62223	-4.62223	7.49178e-07	1.21282e-05	serpin peptidase inhibitor, clade E (nexin, plasminogen activator inhibitor type 1), member 2
GE1199922	CA509073.1	Unmapped	-2.51137	2.51137	0.00027987	0.000477261	--
GE21723	NM_024127.1	GADD45A	-3.67705	3.67705	1.17339e-05	5.51068e-05	growth arrest and DNA-damage-inducible, alpha
GE15591	AI639012.1	METRNL	-3.2165	3.2165	0.00191964	0.00229914	meteorin, glial cell differentiation regulator-like
GE22045	U75916.1	TJP2	-3.66499	3.66499	3.66963e-06	2.91077e-05	tight junction protein 2 (zona occludens 2)
GE1265431	BF390449.1	Unmapped	-2.51533	2.51533	0.00125765	0.00162135	--
GE13189	NM_031766.1	CPZ	-6.57813	6.57813	8.64811e-06	4.62717e-05	carboxypeptidase Z
GE1113960	BQ189837.1	C8orf84	-2.77396	2.77396	0.00114994	0.0015047	chromosome 8 open reading frame 84
GE18820	BF408285.1	BAIAP2	-4.39275	4.39275	4.70213e-05	0.000136387	BAI1-associated protein 2
GE17386	BM391053.1	TBX1	-8.15944	8.15944	1.85468e-07	0	T-box 1
GE16939	AW918612.1	TIMP2 (includes EG:21858)	-2.64107	2.64107	1.12844e-05	5.33641e-05	TIMP metallopeptidase inhibitor 2
GE21999	NM_031557.2	PTGIS	8.21594	-8.21594	2.29891e-06	1.87327e-05	prostaglandin I2 (prostacyclin) synthase
GE13109	CB806149.1	PTPN23	-5.03154	5.03154	1.86378e-05	7.27692e-05	protein tyrosine phosphatase, non-receptor type 23
GE16025	AW252109.1	GAS2L1	-2.52771	2.52771	0.00117725	0.00152945	growth arrest-specific 2 like 1
GE15906	AW143724.1	Unmapped	-4.25624	4.25624	2.27416e-05	8.30458e-05	--
GE18244	CA505336.1	Reep1	-10.5823	10.5823	6.47733e-06	3.7098e-05	receptor accessory protein 1
GE15431	AI549323.1	NCAM1	8.79136	-8.79136	6.37501e-07	1.21282e-05	neural cell adhesion molecule 1
GE14698	BQ199490.1	Unmapped	-2.64581	2.64581	0.000227848	0.000406192	--
GE13139	NM_031973.1	DPP7	-2.6466	2.6466	5.8488e-05	0.000157215	dipeptidyl-peptidase 7
GE18520	BF396179.1	TTYH3	-4.60852	4.60852	9.17888e-06	4.62717e-05	tweety homolog 3 (Drosophila)
GE12311	BM385944.1	Unmapped	-2.56955	2.56955	0.000160913	0.000312743	--
GE14232	AI170387.1	CXCL9	-9.60317	9.60317	0.000768214	0.00108074	chemokine (C-X-C motif) ligand 9
GE12662	BQ210017.1	SLC25A30	-3.1409	3.1409	5.07611e-05	0.000143163	solute carrier family 25, member 30
GE14994	AI406341.1	Unmapped	-2.74744	2.74744	3.85767e-06	2.91077e-05	--
GE20388	AI014118.1	STMN1	-5.37996	5.37996	5.66606e-05	0.00015675	stathmin 1
GE16368	BF543357.1	LOC100910454	5.12172	-5.12172	0.000228256	0.000406192	--
GE1187185	AI576298.1	Unmapped	-12.31	12.31	2.28863e-07	0	--
GE1135868	BQ199490.1	Unmapped	-2.74467	2.74467	2.76753e-05	9.5971e-05	--
GE21430	NM_053352.1	CXCR7	-2.68827	2.68827	0.00191723	0.00229846	chemokine (C-X-C motif) receptor 7
GE1242647	AI145876.1	Unmapped	-3.95514	3.95514	0.00723711	0.00745774	--
GE1267677	BI275041.1	Unmapped	-3.41333	3.41333	0.000392383	0.00062012	--
GE1138946	NM_031635.1	FUT2	-2.85625	2.85625	3.56655e-05	0.000113143	fucosyltransferase 2 (secretor status included)
GE1105748	BI299663.1	Unmapped	-3.80194	3.80194	0.000230989	0.000409992	--
GE1299864	CA508101.1	CXCL14	-4.83108	4.83108	7.5395e-05	0.000185349	chemokine (C-X-C motif) ligand 14
GE14279	BU946559.1	Unmapped	-4.06445	4.06445	5.11139e-06	3.35461e-05	--
GE18943	BG374745.1	INO80C	-2.51199	2.51199	1.40175e-05	6.04749e-05	INO80 complex subunit C
GE1181134	BM389611.1	Camk1d	-3.76872	3.76872	5.3485e-06	3.35461e-05	--
GE21366	NM_024359.1	HIF1A	-4.76988	4.76988	4.67101e-06	3.35461e-05	hypoxia inducible factor 1, alpha subunit (basic helix-loop-helix transcription factor)
GE16041	AW252820.1	Ephb4	-3.42704	3.42704	9.06301e-05	0.000207436	--
GE15579	AI600085.1	Tmem41a	-2.73793	2.73793	2.66029e-05	9.3219e-05	transmembrane protein 41a
GE14868	AI234095.1	SMAP2	-2.99464	2.99464	7.39731e-06	4.08765e-05	small ArfGAP2
GE13092	NM_031348.1	Fcna	-9.94618	9.94618	0.000480432	0.000735948	ficolin A
GE19307	BF556886.1	KANK3	-3.87857	3.87857	2.39044e-05	8.53534e-05	KN motif and ankyrin repeat domains 3
GE12833	AA944398.1	Fbln2	-2.58502	2.58502	9.17666e-06	4.62717e-05	fibulin 2
GE1179874	BF418764.1	RGS3	-2.6915	2.6915	0.000112954	0.00024295	regulator of G-protein signaling 3
GE1253721	BQ208179.1	Phf19	-2.67611	2.67611	0.000256887	0.000444464	PHD finger protein 19
GE1123239	BI274530.1	Unmapped	-2.87507	2.87507	0.000175278	0.0003311	--
GE1122092	BM391074.1	Unmapped	3.15522	-3.15522	0.000243708	0.000425875	--
GE1124991	CA512208.1	ASAP1	-3.6842	3.6842	0.00024178	0.000423948	ArfGAP with SH3 domain, ankyrin repeat and PH domain 1
GE1299713	BQ207303.1	RNF125	-3.42838	3.42838	0.000528942	0.000790575	ring finger protein 125
GE1254545	BG671173.1	ELMO1	-2.87675	2.87675	0.000150803	0.000300728	engulfment and cell motility 1
GE1124312	BQ191341.1	CSGALNACT1	-5.21111	5.21111	1.14946e-06	1.21282e-05	chondroitin sulfate N-acetylgalactosaminyltransferase 1
GE1271142	BQ202766.1	DPEP2	-4.21275	4.21275	7.62432e-05	0.000185349	dipeptidase 2
GE1115887	AI145824.1	Unmapped	-3.88935	3.88935	6.26835e-05	0.00016555	--
GE1244655	BI299688.1	RTP4	-4.10125	4.10125	0.00195019	0.00232917	receptor (chemosensory) transporter protein 4
GE21940	NM_031979.1	CSDA	-2.64421	2.64421	0.000176576	0.00033355	cold shock domain protein A
GE20799	NM_021760.1	COL5A3	-5.09056	5.09056	0.00254349	0.00290541	collagen, type V, alpha 3
GE1270856	NM_199110.1	MFNG	-4.75357	4.75357	5.94521e-05	0.000159469	MFNG O-fucosylpeptide 3-beta-N-acetylglucosaminyltransferase
GE1184648	BU760435.1	Unmapped	-3.98129	3.98129	0.000267832	0.00045929	--
GE1108011	BF409960.1	CADM3	-4.41449	4.41449	2.98745e-05	0.000100638	cell adhesion molecule 3
GE1157141	BQ209250.1	TGFBI	-5.66615	5.66615	9.55588e-05	0.000216229	transforming growth factor, beta-induced, 68kDa
GE1115257	BQ209905.1	RASA4/RASA4B	-10.5257	10.5257	8.47812e-07	1.21282e-05	RAS p21 protein activator 4
GE1191221	BI276201.1	SEMA4B	-2.65844	2.65844	1.68364e-05	6.8434e-05	sema domain, immunoglobulin domain (Ig), transmembrane domain (TM) and short cytoplasmic domain, (semaphorin) 4B
GE1296869	BQ210352.1	Mob2	4.02445	-4.02445	2.07183e-05	7.76016e-05	--
GE1303133	NM_022519.1	SERPINA1	-5.81386	5.81386	0.000518397	0.000779059	serpin peptidase inhibitor, clade A (alpha-1 antiproteinase, antitrypsin), member 1
GE1223779	BQ211906.1	PER1	-2.86012	2.86012	0.00770855	0.00786701	period homolog 1 (Drosophila)
GE1267791	BM389993.1	FUCA2	-3.25603	3.25603	9.72374e-05	0.000217445	fucosidase, alpha-L- 2, plasma
GE1236692	NM_199401.1	CYP20A1	-2.62966	2.62966	3.09054e-05	0.000102181	cytochrome P450, family 20, subfamily A, polypeptide 1
GE1162472	NM_053629.2	FSTL3	2.66798	-2.66798	0.000641834	0.000931491	follistatin-like 3 (secreted glycoprotein)
GE1150662	BF392901.1	COL27A1	3.53454	-3.53454	0.000480925	0.000736288	collagen, type XXVII, alpha 1
GE1182787	BF409060.1	NRP2	-2.607	2.607	0.00014418	0.000290456	neuropilin 2
GE1182648	BF287649.1	Unmapped	-2.67956	2.67956	3.93134e-05	0.00011825	--
GE1199535	BE107989.1	ENDOU	-4.06918	4.06918	0.00148454	0.0018681	endonuclease, polyU-specific
GE14567	AI172304.1	IL2RG	-10.5604	10.5604	1.4631e-06	1.21282e-05	interleukin 2 receptor, gamma
GE17505	CA509800.1	LPAR1	-3.05329	3.05329	0.000150772	0.000300728	lysophosphatidic acid receptor 1
GE22050	NM_053908.1	PTPN6	-4.64532	4.64532	0.000113613	0.000244544	protein tyrosine phosphatase, non-receptor type 6
GE1136834	NM_198779.1	GPCPD1	-2.61447	2.61447	0.00874079	0.00881555	glycerophosphocholine phosphodiesterase GDE1 homolog (S. cerevisiae)
GE1197450	NM_022300.1	BASP1	-4.75898	4.75898	0.000170795	0.000326141	brain abundant, membrane attached signal protein 1
GE19875	NM_012636.1	PTHLH	-4.40663	4.40663	0.000807636	0.00112573	parathyroid hormone-like hormone
GE13469	NM_022177.2	CXCL12 (includes EG:20315)	-5.68465	5.68465	0.000142262	0.000287034	chemokine (C-X-C motif) ligand 12
GE1264042	NM_023021.1	KCNN4	-3.04717	3.04717	0.00165364	0.00203735	potassium intermediate/small conductance calcium-activated channel, subfamily N, member 4
GE19786	NM_012499.1	APC	-2.50654	2.50654	0.000237071	0.000417714	adenomatous polyposis coli
GE13919	AI102517.1	FST	-6.69375	6.69375	9.02356e-05	0.00020615	follistatin
GE17185	BE099563.1	TMEM176A	-6.66109	6.66109	5.93295e-07	1.21282e-05	transmembrane protein 176A
GE1288878	CD372952.1	Unmapped	-3.42591	3.42591	7.65034e-05	0.000185349	--
GE18258	BF284803.1	IRF7	-6.0261	6.0261	0.000181803	0.000338255	interferon regulatory factor 7
GE1255513	BE112566.1	P4HTM	-2.95743	2.95743	2.77618e-06	2.44655e-05	prolyl 4-hydroxylase, transmembrane (endoplasmic reticulum)
GE1231531	BI278559.1	Clec4a1	-4.36635	4.36635	0.000537133	0.000800003	C-type lectin domain family 4, member a1
GE1270020	H31469.1	KIF22	-2.70937	2.70937	0.00143444	0.00181359	kinesin family member 22
GE15305	AI411985.1	Unmapped	-4.65882	4.65882	3.36336e-07	0	--
GE15330	BG374921.1	Unmapped	-19.4908	19.4908	0.00145489	0.00183769	--
GE17147	BE098021.1	PRIC285	-2.70971	2.70971	0.00162619	0.00200809	peroxisomal proliferator-activated receptor A interacting complex 285
GE13416	AI103144.1	SLCO2B1	-6.6041	6.6041	0.000282665	0.000481507	solute carrier organic anion transporter family, member 2B1
GE15952	AW144346.1	FAM102B	-5.70354	5.70354	4.33043e-06	2.91077e-05	family with sequence similarity 102, member B
GE1208357	BE111123.1	DACT1	3.08987	-3.08987	0.000755776	0.00106902	dapper, antagonist of beta-catenin, homolog 1 (Xenopus laevis)
GE14041	AW525156.1	C5orf13	-2.54768	2.54768	0.00632706	0.00662095	chromosome 5 open reading frame 13
GE1156648	CB706576.1	GRHL2	-3.23995	3.23995	1.41531e-05	6.04749e-05	grainyhead-like 2 (Drosophila)
GE1123831	CB742281.1	NFASC	-4.27099	4.27099	3.24475e-06	2.44655e-05	neurofascin
GE15072	AI407483.1	ARHGAP29	-2.78449	2.78449	0.000156112	0.000308736	Rho GTPase activating protein 29
GE14573	BF408224.1	UBE2L6	-3.47304	3.47304	0.000137207	0.000283593	ubiquitin-conjugating enzyme E2L 6
GE1211637	NM_031504.1	C4B (includes others)	-4.0642	4.0642	0.000193887	0.000357051	complement component 4B (Chido blood group)
GE1299175	NM_171992.2	CCND1	-3.23638	3.23638	0.000182223	0.000338255	cyclin D1
GE1216195	BG374025.1	Unmapped	-3.54771	3.54771	0.000323176	0.000531405	--
GE1297427	BU759994.1	Unmapped	-6.67424	6.67424	9.95834e-06	5.03191e-05	--
GE1145389	BG670236.1	TMEM165	-2.5625	2.5625	1.45657e-05	6.27876e-05	transmembrane protein 165
GE1171839	CB615228.1	HN1L	-7.46701	7.46701	7.47952e-05	0.000185349	hematological and neurological expressed 1-like
GE1148436	CF109859.1	IVNS1ABP	-3.1668	3.1668	4.42346e-05	0.00012967	influenza virus NS1A binding protein
GE1187048	CF110823.1	EMP1	-4.18737	4.18737	6.71046e-05	0.000172234	epithelial membrane protein 1
GE1146452	CF110996.1	Unmapped	-2.71486	2.71486	3.69073e-05	0.000114761	--
GE1158856	BM386683.1	STC1	-3.47533	3.47533	3.37013e-05	0.000107933	stanniocalcin 1
GE1142741	AA925143.1	NKX2-2	-2.81624	2.81624	0.000121856	0.000258192	NK2 homeobox 2
GE15178	NM_184051.1	PRKAG2	-3.55572	3.55572	3.41863e-05	0.000107933	protein kinase, AMP-activated, gamma 2 non-catalytic subunit
GE15644	NM_175597.2	SSX2IP	-2.54348	2.54348	0.000432167	0.000671054	synovial sarcoma, X breakpoint 2 interacting protein
GE13933	NM_133621.2	HOPX	-3.30218	3.30218	5.0778e-05	0.000143163	HOP homeobox
GE14335	AI172189.1	TMEM38B	-2.55499	2.55499	3.34141e-05	0.000107278	transmembrane protein 38B
GE18583	CF110617.1	TAGLN2	-2.77465	2.77465	1.19603e-05	5.51068e-05	transgelin 2
GE21127	NM_032083.1	Chn1	-3.14864	3.14864	0.000487833	0.000743395	chimerin (chimaerin) 1
GE1133458	AW144374.1	Unmapped	-4.14986	4.14986	1.63986e-05	6.55238e-05	--
GE1128534	BG380541.1	Unmapped	-3.7032	3.7032	9.32004e-07	1.21282e-05	--
GE1291063	BQ194244.1	CCL21	-7.27657	7.27657	0.000140577	0.000286236	chemokine (C-C motif) ligand 21
GE1175121	AI029991.1	CLEC1B	-8.8361	8.8361	0.00631166	0.0066199	C-type lectin domain family 1, member B
GE1267388	BF416403.1	Tnfrsf11a	-9.75719	9.75719	5.52399e-08	0	--
GE21222	Z78279.1	COL1A1	-4.53526	4.53526	6.85036e-06	4.08765e-05	collagen, type I, alpha 1
GE1209397	BF399766.1	Unmapped	-3.15775	3.15775	0.00896501	0.00901264	--
GE15262	AI411375.1	PSMA5	-3.83327	3.83327	1.18592e-05	5.51068e-05	proteasome (prosome, macropain) subunit, alpha type, 5
GE1234437	BF416753.1	Mamstr	2.70075	-2.70075	0.00131576	0.00168691	--
GE20789	NM_021744.1	CD14	-2.66173	2.66173	0.000570834	0.000838767	CD14 molecule
GE1177093	NM_013214.2	ACOT7	-2.58039	2.58039	0.000406738	0.000639571	acyl-CoA thioesterase 7
GE1245278	BF391121.1	Unmapped	-2.96292	2.96292	0.00205697	0.00242937	--
GE1169157	BI289788.1	DKK3	4.51975	-4.51975	1.03838e-05	5.03191e-05	dickkopf homolog 3 (Xenopus laevis)
GE1249299	BQ196530.1	FBXO34	-2.50778	2.50778	0.00436231	0.00470519	F-box protein 34
GE1122814	CF110981.1	CMTM6	-2.70761	2.70761	0.000315485	0.000519146	CKLF-like MARVEL transmembrane domain containing 6
GE13375	NM_031821.1	PLK2	-3.87721	3.87721	9.98066e-05	0.000222588	polo-like kinase 2
GE14038	AI407234.1	PYROXD2	-6.30386	6.30386	2.97407e-06	2.44655e-05	pyridine nucleotide-disulphide oxidoreductase domain 2
GE17894	BE116383.1	Unmapped	-3.05845	3.05845	3.29698e-05	0.000107278	--
GE20119	NM_013015.2	PTGDS	3.67102	-3.67102	2.17065e-05	8.06667e-05	prostaglandin D2 synthase 21kDa (brain)
GE20323	NM_017077.1	FOXA3	-5.0821	5.0821	6.96e-06	4.08765e-05	forkhead box A3
GE1162455	BM391684.1	EPHB6	3.51247	-3.51247	1.05713e-05	5.33641e-05	EPH receptor B6
GE20368	NM_017139.1	PENK	-3.68413	3.68413	0.000709169	0.00101163	proenkephalin
GE13571	NM_053440.1	STMN2	-3.59873	3.59873	0.000518844	0.000779324	stathmin-like 2
GE1196181	BG377644.1	SH3TC1	-3.01729	3.01729	0.000330164	0.000539171	SH3 domain and tetratricopeptide repeats 1
GE18813	X95080.1	MYH9	-2.61457	2.61457	0.00238121	0.00274686	myosin, heavy chain 9, non-muscle
GE13168	NM_053544.1	SFRP4	-7.93197	7.93197	0.000566884	0.000835486	secreted frizzled-related protein 4
GE12313	AA800737.1	PKP4	-4.03574	4.03574	5.5803e-05	0.000154449	plakophilin 4
GE12698	AA893230.1	Calml4	-2.83154	2.83154	0.000353167	0.000570834	calmodulin-like 4
GE14223	AI170313.1	Plxna2	-2.70657	2.70657	0.000337481	0.00054683	--
GE1140167	CB607254.1	SOX12	-2.89946	2.89946	7.55589e-05	0.000185349	SRY (sex determining region Y)-box 12
GE14597	NM_053713.1	KLF4	-4.62148	4.62148	1.42345e-05	6.04749e-05	Kruppel-like factor 4 (gut)
GE12222	CA504779.1	TBC1D2B	-2.90628	2.90628	1.18364e-05	5.51068e-05	TBC1 domain family, member 2B
GE19864	NM_012614.1	NPY	-7.65336	7.65336	0.0010907	0.0014455	neuropeptide Y
GE13548	NM_053806.1	KCNK6	-2.65661	2.65661	1.64671e-06	1.87327e-05	potassium channel, subfamily K, member 6
GE1236123	AI500928.1	Unmapped	2.73651	-2.73651	0.000906484	0.00124034	--
GE15998	BQ207161.1	C1qtnf6	-3.70838	3.70838	6.38103e-06	3.7098e-05	C1q and tumor necrosis factor related protein 6
GE16696	AW916210.1	CSRNP1	-3.2034	3.2034	0.00111764	0.00147507	cysteine-serine-rich nuclear protein 1
GE21088	NM_130741.1	LCN2	-7.83309	7.83309	0.000651775	0.000940232	lipocalin 2
GE13757	BQ190337.1	Unmapped	-2.52631	2.52631	1.04635e-05	5.03191e-05	--
GE1237762	CA509556.1	ARAP3	-5.10361	5.10361	1.4724e-05	6.27876e-05	ArfGAP with RhoGAP domain, ankyrin repeat and PH domain 3
GE1128088	BM385528.1	Unmapped	-6.01458	6.01458	3.71646e-05	0.000114761	--
GE1134565	BQ192786.1	FZD1	-3.57896	3.57896	2.05438e-06	1.87327e-05	frizzled family receptor 1
GE1149809	CB750947.1	Unmapped	-2.8163	2.8163	0.00155351	0.00193687	--
GE1217930	CB612823.1	Unmapped	3.51385	-3.51385	7.6563e-05	0.000185349	--
GE1306216	BI288748.1	TRIM46	2.64014	-2.64014	3.77945e-06	2.91077e-05	tripartite motif containing 46
GE13033	NM_031677.1	FHL2	-5.59609	5.59609	2.92756e-06	2.44655e-05	four and a half LIM domains 2
GE1169347	AW252875.1	CACNA1G	-2.6882	2.6882	7.85679e-05	0.000188722	calcium channel, voltage-dependent, T type, alpha 1G subunit
GE15872	AW143189.1	RASGRP3	-3.31682	3.31682	0.00151329	0.00189576	RAS guanyl releasing protein 3 (calcium and DAG-regulated)
GE20400	NM_017180.1	PHLDA1	-2.50868	2.50868	0.0024915	0.00285635	pleckstrin homology-like domain, family A, member 1
GE17441	BE108178.1	Unmapped	-3.32513	3.32513	0.00303887	0.00340627	--
GE21912	NM_017196.1	AIF1 (includes EG:11629)	-5.55026	5.55026	6.44613e-05	0.00016633	allograft inflammatory factor 1
GE20048	NM_012907.1	APOBEC1	-3.26887	3.26887	0.00595732	0.00626843	apolipoprotein B mRNA editing enzyme, catalytic polypeptide 1
GE1154825	NM_031560.1	CTSK	-2.96686	2.96686	5.26517e-05	0.000146602	cathepsin K
GE18201	BF283743.1	TIE1	-4.57039	4.57039	1.99359e-05	7.53785e-05	tyrosine kinase with immunoglobulin-like and EGF-like domains 1
GE13961	AI103349.1	SOX18	-3.2463	3.2463	0.000371829	0.000596461	SRY (sex determining region Y)-box 18
GE14724	BF389695.1	Ctla2a	-6.79138	6.79138	1.33903e-07	0	cytotoxic T lymphocyte-associated protein 2 alpha
GE12982	BI303728.1	LOC100362331	-2.78964	2.78964	0.000294008	0.000495765	rCG59612-like
GE17199	BE099991.1	Unmapped	-13.0397	13.0397	3.14233e-07	0	--
GE16490	BQ196010.1	PQLC1	-3.12476	3.12476	5.99924e-05	0.00016125	PQ loop repeat containing 1
GE1221361	BE100917.1	FOXS1	2.9331	-2.9331	0.000416732	0.000652036	forkhead box S1
GE18981	BF415939.1	FOS	-5.74355	5.74355	0.0043095	0.00465973	FBJ murine osteosarcoma viral oncogene homolog
GE1274568	BE118653.1	Unmapped	-8.9525	8.9525	1.30192e-06	1.21282e-05	--
GE13893	BF560664.1	NKAIN4	-3.51975	3.51975	0.000324429	0.000532125	Na+/K+ transporting ATPase interacting 4
GE1300626	AY059382.1	HEY2	3.35871	-3.35871	0.000477548	0.000734071	hairy/enhancer-of-split related with YRPW motif 2
GE19639	NM_053826.1	PDK1	-3.46974	3.46974	8.88057e-05	0.000204354	pyruvate dehydrogenase kinase, isozyme 1
GE15369	AI412627.1	NAAA	-3.57274	3.57274	0.000930786	0.00126723	N-acylethanolamine acid amidase
GE1144792	BQ195455.1	Unmapped	-5.14178	5.14178	1.3578e-05	6.04749e-05	--
GE1160744	BM388073.1	ZDHHC2	-3.65528	3.65528	0.000133461	0.000277132	zinc finger, DHHC-type containing 2
GE1296589	BE111548.1	MGAT4A	-4.58608	4.58608	7.01384e-05	0.000178011	mannosyl (alpha-1,3-)-glycoprotein beta-1,4-N-acetylglucosaminyltransferase, isozyme A
GE1277792	NM_012750.1	GFRA2	-2.81428	2.81428	0.00185252	0.00223875	GDNF family receptor alpha 2
GE12800	BG672091.1	SYTL2	-33.5854	33.5854	1.92413e-08	0	synaptotagmin-like 2
GE1305778	BQ202657.1	CDC42EP2	-2.9793	2.9793	0.000299457	0.000501514	CDC42 effector protein (Rho GTPase binding) 2
GE17225	BF416284.1	TPPP3	-7.52618	7.52618	7.19364e-08	0	tubulin polymerization-promoting protein family member 3
GE1143999	NM_019243.1	PTGFRN	-4.3039	4.3039	6.11255e-06	3.7098e-05	prostaglandin F2 receptor negative regulator
GE1170288	BE115075.1	Unmapped	-3.16609	3.16609	0.00176909	0.00215932	--
GE1231245	BU758900.1	Unmapped	-3.06134	3.06134	1.16167e-05	5.51068e-05	--
GE1135618	BQ208287.1	SORL1	5.04194	-5.04194	0.000769997	0.00108074	sortilin-related receptor, L(DLR class) A repeats containing
GE1154302	BF394561.1	Unmapped	-4.35187	4.35187	4.82502e-06	3.35461e-05	--
GE1106337	CB315263.1	Unmapped	-2.81348	2.81348	0.00177699	0.00216629	--
GE1127065	BU759257.1	LOC690492	-2.73647	2.73647	0.00277808	0.00314353	similar to CD33 antigen
GE13683	AI010338.1	TAX1BP1	-2.85252	2.85252	0.00421463	0.00458321	Tax1 (human T-cell leukemia virus type I) binding protein 1
GE20454	NM_017260.1	ALOX5AP	-4.95052	4.95052	0.00113646	0.00149258	arachidonate 5-lipoxygenase-activating protein
GE15144	BF408230.1	PLAC8	-18.8225	18.8225	9.47233e-11	0	placenta-specific 8
GE1113076	NM_172222.1	C2	-7.23705	7.23705	0.000218062	0.000393565	complement component 2
GE1249684	L23128.1	H2-T10/H2-T22	-4.08284	4.08284	0.000220308	0.000396419	histocompatibility 2, T region locus 10
GE1130266	NM_012732.2	LIPA	-2.56719	2.56719	3.51569e-06	2.91077e-05	lipase A, lysosomal acid, cholesterol esterase
GE20105	NM_012997.2	P2RX1	3.06524	-3.06524	0.00537697	0.00570891	purinergic receptor P2X, ligand-gated ion channel, 1
GE18023	BQ193682.1	PI16	2.8562	-2.8562	0.00182926	0.00221662	peptidase inhibitor 16
GE12403	BI290618.1	PFKL	-7.4351	7.4351	0.00993489	0.009935	phosphofructokinase, liver
GE1111927	M25148.1	PLA2G2A	-7.23395	7.23395	0.00112448	0.00148092	phospholipase A2, group IIA (platelets, synovial fluid)
GE1224861	BF405592.1	Unmapped	-4.38137	4.38137	7.1696e-06	4.08765e-05	--
GE1116696	AY007691.1	VCAN	3.02622	-3.02622	7.62116e-05	0.000185349	versican
GE1100194	AI715201.1	TCF7L2	-2.61824	2.61824	4.29784e-05	0.000127119	transcription factor 7-like 2 (T-cell specific, HMG-box)
GE1200143	BQ210544.1	Unmapped	-3.08695	3.08695	1.15201e-05	5.51068e-05	--
GE20051	NM_012911.1	Arrb2	-2.56591	2.56591	0.00296988	0.00333684	arrestin, beta 2
GE1304341	BG373236.1	Unmapped	6.79972	-6.79972	3.96407e-07	0	--
GE1193193	BE101110.1	AP4E1	-5.03027	5.03027	6.44761e-06	3.7098e-05	adaptor-related protein complex 4, epsilon 1 subunit
GE1207086	BE119470.1	SPP1 (includes EG:20750)	3.77827	-3.77827	4.80095e-05	0.000138018	secreted phosphoprotein 1
GE13681	BM388259.1	Unmapped	-7.55663	7.55663	5.88763e-07	1.21282e-05	--
GE19782	NM_012492.1	ADRB2	-6.9583	6.9583	6.77626e-06	4.08765e-05	adrenergic, beta-2-, receptor, surface
GE21186	Y00480.1	HLA-DRA	-15.2983	15.2983	3.18862e-07	0	major histocompatibility complex, class II, DR alpha
GE1154500	BQ203775.1	Mpzl2	-5.62764	5.62764	9.61051e-05	0.000216229	myelin protein zero-like 2
GE1279845	AW523915.1	APOLD1	-13.3627	13.3627	1.54674e-05	6.27876e-05	apolipoprotein L domain containing 1
GE1219250	AW141133.1	SUN2	6.98855	-6.98855	0.000109158	0.00023759	Sad1 and UNC84 domain containing 2
GE1230382	CK365646.1	Ube2z	2.60828	-2.60828	0.00143329	0.00181359	ubiquitin-conjugating enzyme E2Z
GE1181721	BI295135.1	DISP1	-3.0918	3.0918	0.000557893	0.000824794	dispatched homolog 1 (Drosophila)
GE1275583	NM_013016.2	SIRPA	-3.74373	3.74373	1.98116e-06	1.87327e-05	signal-regulatory protein alpha
GE1195566	NM_139104.1	Unmapped	-3.79798	3.79798	0.000140809	0.000286236	--
GE1217615	BF397250.1	LMTK2	-3.62671	3.62671	8.92286e-06	4.62717e-05	lemur tyrosine kinase 2
GE17314	BE104254.1	PPP1R12C	-2.57646	2.57646	0.00578099	0.00609001	protein phosphatase 1, regulatory subunit 12C
GE12596	BF554907.1	FBLIM1	4.50786	-4.50786	1.20393e-05	5.51068e-05	filamin binding LIM protein 1
GE19920	NM_012716.1	SLC16A1	-2.71162	2.71162	0.00203761	0.00241597	solute carrier family 16, member 1 (monocarboxylic acid transporter 1)
GE1112441	CA507464.1	UAP1	-3.97165	3.97165	0.00212497	0.00250342	UDP-N-acteylglucosamine pyrophosphorylase 1
GE1256710	BE116194.1	Unmapped	2.60779	-2.60779	4.56373e-05	0.000134724	--
GE1219598	BF556010.1	ASB2	3.79806	-3.79806	0.000137075	0.000283593	ankyrin repeat and SOCS box containing 2
GE19548	NM_138882.1	PLA1A	-3.01034	3.01034	0.0054943	0.0058266	phospholipase A1 member A
GE17830	BE113449.1	RNF128	-3.18771	3.18771	0.000354051	0.000571474	ring finger protein 128
GE13009	NM_031148.1	SLC20A1	-2.66097	2.66097	7.63562e-05	0.000185349	solute carrier family 20 (phosphate transporter), member 1
GE16475	BE112258.1	CMTM3	-4.56853	4.56853	9.42252e-06	4.62717e-05	CKLF-like MARVEL transmembrane domain containing 3
GE16873	BQ211358.1	BCL2L14 (includes EG:500348)	-2.60303	2.60303	0.00167297	0.00205519	BCL2-like 14 (apoptosis facilitator)
GE14264	BQ199847.1	ENPP4	-2.80765	2.80765	3.53709e-06	2.91077e-05	ectonucleotide pyrophosphatase/phosphodiesterase 4 (putative)
GE21933	Z83066.1	APOM	-2.99037	2.99037	0.000592666	0.000865707	apolipoprotein M
GE1289960	BM390497.1	OSGIN2	-2.60093	2.60093	0.000218295	0.000393565	oxidative stress induced growth inhibitor family member 2
GE1291001	BM391818.1	Oas1i	-2.77403	2.77403	0.00384304	0.00423715	2 ' -5 ' oligoadenylate synthetase 1I
GE1144396	BI293625.1	LOC684554	-2.82786	2.82786	8.84168e-05	0.00020255	similar to Thrombospondin-3 precursor
GE1242149	AW921699.1	C14orf28	-5.27231	5.27231	1.80811e-06	1.87327e-05	chromosome 14 open reading frame 28
GE1232362	BQ202090.1	Unmapped	-2.97962	2.97962	7.76527e-05	0.000186805	--
GE16568	AW915402.1	C7orf42	-2.58052	2.58052	0.000434491	0.000673056	chromosome 7 open reading frame 42
GE18116	CA508661.1	SPSB1	-8.50204	8.50204	1.71217e-06	1.87327e-05	splA/ryanodine receptor domain and SOCS box containing 1
GE17877	BE115842.1	Unmapped	-2.84403	2.84403	4.30365e-05	0.000127119	--
GE17022	AW919837.1	ADRA2A	-5.4973	5.4973	0.00269717	0.00306286	adrenergic, alpha-2A-, receptor
GE18205	BF283760.1	LDB2	-4.32929	4.32929	0.000237735	0.000417714	LIM domain binding 2
GE19002	BE110465.1	ARL8B	-2.67185	2.67185	0.000173622	0.00033053	ADP-ribosylation factor-like 8B
GE19628	NM_133395.1	SERINC5	-2.73442	2.73442	7.70391e-05	0.000185349	serine incorporator 5
GE21347	NM_019354.1	UCP2	-5.31695	5.31695	0.00234352	0.00272193	uncoupling protein 2 (mitochondrial, proton carrier)
GE14467	AI176718.1	APBB2	-3.54482	3.54482	8.62941e-05	0.000198429	amyloid beta (A4) precursor protein-binding, family B, member 2
GE15360	BM389853.1	Unmapped	3.64184	-3.64184	8.16701e-07	1.21282e-05	--
GE18164	BF283250.1	XYLB	-2.66394	2.66394	0.000416772	0.000652036	xylulokinase homolog (H. influenzae)
GE20230	NM_013180.1	ITGB4	-6.61596	6.61596	1.1009e-05	5.33641e-05	integrin, beta 4
GE13339	NM_031819.1	FAT1	-2.82839	2.82839	0.000713146	0.00101581	FAT tumor suppressor homolog 1 (Drosophila)
GE14768	BQ199671.1	Unmapped	-3.29947	3.29947	0.000125791	0.00026488	--
GE1269071	BQ208603.1	COL16A1	-4.20567	4.20567	7.11174e-05	0.00018007	collagen, type XVI, alpha 1
GE1299264	BF414739.1	LOC100363197	-6.24338	6.24338	1.80095e-05	7.03636e-05	Rho GTPase activating protein 18
GE1214469	BF523738.1	LRRN4CL	-5.25726	5.25726	0.000133428	0.000277132	LRRN4 C-terminal like
GE1127200	AW143298.1	STXBP6	-2.68366	2.68366	0.000894567	0.00122706	syntaxin binding protein 6 (amisyn)
GE1271897	AA964391.1	TAL1	-3.27412	3.27412	0.000586119	0.000858136	T-cell acute lymphocytic leukemia 1
GE1300621	NM_013111.1	SLC7A1	-2.58244	2.58244	6.06825e-05	0.000163011	solute carrier family 7 (cationic amino acid transporter, y+ system), member 1
GE1199785	NM_173153.1	GIMAP4	-3.00534	3.00534	0.00259532	0.00295767	GTPase, IMAP family member 4
GE1304963	BM385889.1	Unmapped	-3.73695	3.73695	1.29188e-06	1.21282e-05	--
GE1291676	AI454202.1	ARL5B	-3.58196	3.58196	0.00204781	0.00242479	ADP-ribosylation factor-like 5B
GE1230822	BE096771.1	Unmapped	5.45798	-5.45798	0.000604242	0.000880407	--
GE1221015	BF409111.1	Unmapped	3.5316	-3.5316	0.00120688	0.00155987	--
GE1200806	AA997482.1	Unmapped	-3.53521	3.53521	2.93306e-05	9.83297e-05	--
GE1273565	AI071894.1	Unmapped	-2.50887	2.50887	0.00382176	0.00421892	--
GE1248064	NM_024388.1	NR4A1	-10.9605	10.9605	0.000285841	0.000485738	nuclear receptor subfamily 4, group A, member 1
GE1132764	BQ203303.1	EDEM1	-2.86977	2.86977	6.34066e-05	0.00016555	ER degradation enhancer, mannosidase alpha-like 1
GE1185939	NM_198134.1	BST2	-3.19266	3.19266	0.000651554	0.000940232	bone marrow stromal cell antigen 2
GE15101	NM_182817.1	SMAGP	-4.38239	4.38239	0.000174089	0.00033053	small cell adhesion glycoprotein
GE1133834	CA512069.1	ZNF462	-3.13961	3.13961	0.000724955	0.00103135	zinc finger protein 462
GE1217875	NM_031655.1	LXN	-3.87165	3.87165	0.000125445	0.000263363	latexin
GE13508	NM_138519.1	DKK3	5.1203	-5.1203	4.0294e-05	0.00012051	dickkopf homolog 3 (Xenopus laevis)
GE12905	AA946357.1	Unmapped	7.62942	-7.62942	5.42005e-08	0	--
GE16525	AI136125.1	Unmapped	-2.53557	2.53557	0.000130886	0.000274173	--
GE16330	BQ193628.1	Unmapped	-3.88758	3.88758	3.77875e-05	0.000115961	--
GE1108199	BI297007.1	PARD6B	-3.21954	3.21954	3.93464e-06	2.91077e-05	par-6 partitioning defective 6 homolog beta (C. elegans)
GE1298275	BQ204361.1	SUSD2	-3.80875	3.80875	0.000181708	0.000338255	sushi domain containing 2
GE19498	NM_024375.1	GDF10	-3.49713	3.49713	0.00845918	0.00856768	growth differentiation factor 10
GE20621	NM_019262.1	C1QB	-7.7652	7.7652	4.74967e-05	0.000136387	complement component 1, q subcomponent, B chain
GE14177	AI169311.1	C9orf71	-6.3098	6.3098	1.71901e-06	1.87327e-05	chromosome 9 open reading frame 71
GE1168166	AW533021.1	ADAMTS12	-4.59407	4.59407	9.79475e-05	0.000219168	ADAM metallopeptidase with thrombospondin type 1 motif, 12
GE1158064	BM390740.1	SLC35A2	-2.52369	2.52369	0.000198926	0.000365542	solute carrier family 35 (UDP-galactose transporter), member A2
GE1248493	BI278180.1	Unmapped	-6.39216	6.39216	3.84883e-05	0.000115961	--
GE1296008	BG378066.1	Unmapped	-2.53807	2.53807	0.00210737	0.00248531	--
GE1149057	BF564490.1	SHISA4	5.23021	-5.23021	5.47331e-06	3.35461e-05	shisa homolog 4 (Xenopus laevis)
GE16197	BM385712.1	C2orf40	-4.55875	4.55875	5.07471e-07	1.21282e-05	chromosome 2 open reading frame 40
GE1221067	NM_019250.1	RALGDS	-3.76689	3.76689	0.000781435	0.00109132	ral guanine nucleotide dissociation stimulator
GE1120487	NM_199113.1	POPDC2	3.03782	-3.03782	8.47333e-05	0.000196601	popeye domain containing 2
GE1253635	BQ202027.1	RASL11B	-2.66468	2.66468	0.00033292	0.0005422	RAS-like, family 11, member B
GE1117365	NM_021698.1	F13A1	-5.51934	5.51934	0.0017914	0.00218055	coagulation factor XIII, A1 polypeptide
GE15067	AI407409.1	XKR8	-3.37937	3.37937	0.00032645	0.000534482	XK, Kell blood group complex subunit-related family, member 8
GE1125640	BQ206282.1	THY1	-2.96198	2.96198	0.000307756	0.000511172	Thy-1 cell surface antigen
GE1172510	BF563193.1	FLRT3	-5.35333	5.35333	3.06992e-05	0.000102181	fibronectin leucine rich transmembrane protein 3
GE1155844	BQ209571.1	SEPT11	-3.83662	3.83662	0.00065915	0.00094888	septin 11
GE1178965	BF560755.1	RSPO1	-3.46467	3.46467	6.98919e-06	4.08765e-05	R-spondin 1
GE1248765	NM_013085.2	PLAU	-6.27888	6.27888	6.75816e-05	0.000174331	plasminogen activator, urokinase
GE1200546	NM_199502.1	CHRDL1	-3.10227	3.10227	0.00363283	0.00402909	chordin-like 1
GE1285906	BF408099.1	PCDH18	-4.27651	4.27651	1.78932e-05	7.03636e-05	protocadherin 18
GE1220019	BM388665.1	LRRC33	-6.75569	6.75569	7.70008e-05	0.000185349	leucine rich repeat containing 33
GE16631	BQ209286.1	DOCK8	-3.22888	3.22888	4.09481e-05	0.000122353	dedicator of cytokinesis 8
GE13951	BG377969.1	TMEM88	-3.63887	3.63887	2.94717e-06	2.44655e-05	transmembrane protein 88
GE14442	NM_145682.1	FILIP1	-2.53317	2.53317	0.000702032	0.00100316	filamin A interacting protein 1
GE16242	AW525762.1	VWF	-10.2623	10.2623	1.00529e-08	0	von Willebrand factor
GE13993	BQ209455.1	SDF2L1	-2.50569	2.50569	0.000775944	0.00108755	stromal cell-derived factor 2-like 1
GE1281152	BE107745.1	Unmapped	3.81405	-3.81405	2.11762e-05	7.76016e-05	--
GE1252691	BQ207242.1	DAGLB	-2.70369	2.70369	0.00722876	0.00745762	diacylglycerol lipase, beta
GE13947	BQ783290.1	Unmapped	-3.13572	3.13572	0.000948004	0.00128483	--
GE14968	BE116034.1	Unmapped	-2.83205	2.83205	0.00100724	0.00134551	--
GE19799	NM_012523.1	CD53	-7.39511	7.39511	1.00491e-05	5.03191e-05	CD53 molecule
GE19009	BF417396.1	Hspa12b	-2.54415	2.54415	1.35239e-05	6.04749e-05	heat shock 70kD protein 12B
GE13211	NM_053770.1	Sorbs2	-2.77221	2.77221	0.00761659	0.00778993	sorbin and SH3 domain containing 2
GE21534	CA507293.1	POLA2	-2.89921	2.89921	1.62481e-05	6.55238e-05	polymerase (DNA directed), alpha 2 (70kD subunit)
GE1161019	NM_172040.1	HYAL2	-2.83572	2.83572	0.00271305	0.00307365	hyaluronoglucosaminidase 2
GE1136694	NM_012645.1	HLA-C	-3.77741	3.77741	0.00159042	0.00197394	major histocompatibility complex, class I, C
GE15290	AI411809.1	Unmapped	-3.125	3.125	0.000135937	0.00028276	--
GE1299770	NM_012976.1	LGALS9B	-7.33096	7.33096	0.00517662	0.00551514	lectin, galactoside-binding, soluble, 9B
GE1157086	NM_080902.2	HIGD1A	-2.58717	2.58717	0.00416076	0.00454015	HIG1 hypoxia inducible domain family, member 1A
GE1262302	BF390905.1	Unmapped	-3.2212	3.2212	6.90963e-06	4.08765e-05	--
GE1260699	CB783128.1	DICER1	-2.6229	2.6229	0.000205005	0.000374382	dicer 1, ribonuclease type III
GE1129775	BM386507.1	NCK1	-2.50577	2.50577	2.901e-05	9.83297e-05	NCK adaptor protein 1
GE12315	AA800744.1	Unmapped	-5.70497	5.70497	6.87181e-07	1.21282e-05	--
GE1276756	NM_182816.2	AMIGO2	-7.30444	7.30444	1.45099e-05	6.27876e-05	adhesion molecule with Ig-like domain 2
GE12836	AA944438.1	Unmapped	-2.5518	2.5518	0.000243367	0.000424913	--
GE14639	AI227742.1	BOK	-2.92148	2.92148	0.000164692	0.000318551	BCL2-related ovarian killer
GE20331	CB797254.1	BGN	9.64425	-9.64425	0.00496626	0.00531429	biglycan
GE14984	BE117829.1	Unmapped	4.42885	-4.42885	0.000930299	0.00126723	--
GE1102273	AI411994.1	ALDH8A1	-4.27937	4.27937	7.66523e-05	0.000185349	aldehyde dehydrogenase 8 family, member A1
GE1295087	BF415784.1	Unmapped	-3.04175	3.04175	0.00167539	0.00205519	--
GE20168	NM_013091.1	TNFRSF1A	-2.82558	2.82558	0.00283421	0.00319162	tumor necrosis factor receptor superfamily, member 1A
GE1253201	BG376003.1	SFRP1	-4.18305	4.18305	3.11779e-06	2.44655e-05	secreted frizzled-related protein 1
GE1267493	AI072476.1	Unmapped	-3.85389	3.85389	1.95281e-05	7.53785e-05	--
GE1178502	NM_199118.1	Gaa	-2.62684	2.62684	3.46827e-05	0.000110367	glucosidase, alpha; acid
GE1275490	BU759887.1	TWF1 (includes EG:19230)	-2.87535	2.87535	6.41805e-05	0.00016633	twinfilin, actin-binding protein, homolog 1 (Drosophila)
GE1249582	BF401176.1	Unmapped	-3.00982	3.00982	3.79021e-05	0.000115961	--
GE1195241	BI291814.1	MMP17	-3.14541	3.14541	0.000258146	0.00044538	matrix metallopeptidase 17 (membrane-inserted)
GE14838	Y17324.1	CXCL16	-2.88114	2.88114	5.09355e-05	0.000143163	chemokine (C-X-C motif) ligand 16
GE1214021	BI302985.1	Unmapped	-4.2515	4.2515	0.000394663	0.000622783	--
GE18188	BF283600.1	PAPSS2	-3.36048	3.36048	2.96785e-05	0.000100638	3'-phosphoadenosine 5'-phosphosulfate synthase 2
GE14748	AI231193.1	Fam167b	-3.20575	3.20575	0.00796478	0.00807598	--
GE1148310	BE107457.1	SLFN13	-5.80824	5.80824	4.47757e-05	0.000132205	schlafen family member 13
GE14875	AI234719.1	STIM2	-2.5805	2.5805	2.48261e-05	8.75926e-05	stromal interaction molecule 2
GE22171	X67788.1	EZR	3.66524	-3.66524	0.000186828	0.000346188	ezrin
GE12868	BQ202803.1	Ddah1	2.73403	-2.73403	0.00100248	0.00134262	--
GE16648	BI291449.1	RSRC1	-4.2904	4.2904	5.17678e-05	0.000144682	arginine/serine-rich coiled-coil 1
GE12942	AA956784.1	Unmapped	-4.70341	4.70341	1.9303e-05	7.27692e-05	--
GE16164	CA503922.1	Unmapped	-2.78758	2.78758	0.000141334	0.000286236	--
GE1124138	CB765642.1	Unmapped	-3.12066	3.12066	2.1489e-06	1.87327e-05	--
GE13884	H31191.1	Unmapped	-2.89051	2.89051	2.97266e-06	2.44655e-05	--
GE21039	U78977.1	Unmapped	-2.81848	2.81848	0.0028244	0.00318795	--
GE20129	NM_013034.1	SLC6A4	3.61885	-3.61885	0.00174899	0.00214011	solute carrier family 6 (neurotransmitter transporter, serotonin), member 4
GE1126667	XM_341749.1	MTHFD1L	-3.7269	3.7269	1.32664e-05	5.88421e-05	methylenetetrahydrofolate dehydrogenase (NADP+ dependent) 1-like
GE1192186	BQ211138.1	Thrb	2.75139	-2.75139	0.00137121	0.00174089	--
GE1106639	AI070450.1	Unmapped	-4.66818	4.66818	0.00415235	0.00453556	--
GE1195729	BF397308.1	MRC2	5.27519	-5.27519	5.28506e-06	3.35461e-05	mannose receptor, C type 2
GE1214452	BG667501.1	Unmapped	-4.08345	4.08345	1.866e-07	0	--
GE1188463	CB315584.1	ART3	-5.22134	5.22134	0.00113901	0.00149444	ADP-ribosyltransferase 3
GE15023	AI406660.1	THBS2	-35.6937	35.6937	6.68516e-07	1.21282e-05	thrombospondin 2
GE1265636	CB734529.1	Unmapped	-3.09586	3.09586	0.00655196	0.00684103	--
GE13920	BE110880.1	TYROBP	-7.06307	7.06307	5.11893e-06	3.35461e-05	TYRO protein tyrosine kinase binding protein
GE20326	NM_017080.1	HSD11B1	-6.0488	6.0488	7.79961e-06	4.4e-05	hydroxysteroid (11-beta) dehydrogenase 1
GE17762	AY390379.1	RAPGEF5	-5.60882	5.60882	0.000217012	0.000393261	Rap guanine nucleotide exchange factor (GEF) 5
GE16276	AW527473.1	Hid1	-2.51954	2.51954	0.00037115	0.000595868	--
GE17460	BF386051.1	Unmapped	-2.69758	2.69758	0.00073992	0.00104954	--
GE12943	AA957010.1	TEK	-3.02235	3.02235	3.12323e-05	0.000102181	TEK tyrosine kinase, endothelial
GE1216231	BG374502.1	Unmapped	-3.26912	3.26912	9.41752e-05	0.000212737	--
GE1123257	AW918442.1	AKR7A2	2.85736	-2.85736	0.00234961	0.00272439	aldo-keto reductase family 7, member A2 (aflatoxin aldehyde reductase)
GE21694	NM_053587.1	S100A9	-20.2223	20.2223	0.00401782	0.00439934	S100 calcium binding protein A9
GE20679	NM_019354.1	UCP2	-4.82863	4.82863	0.000156551	0.000309421	uncoupling protein 2 (mitochondrial, proton carrier)
GE18102	CA504568.1	Unmapped	-2.52064	2.52064	0.000768635	0.00108074	--
GE22155	NM_133290.2	ZFP36	-4.7186	4.7186	0.0094614	0.00948104	zinc finger protein 36, C3H type, homolog (mouse)
GE1220178	AI112558.1	CCL7	-6.118	6.118	0.00185037	0.00223798	chemokine (C-C motif) ligand 7
GE1157833	BI292023.1	BID	-4.58991	4.58991	1.22485e-06	1.21282e-05	BH3 interacting domain death agonist
GE1103849	CA504475.1	RND1	-6.0631	6.0631	0.000780168	0.00109132	Rho family GTPase 1
GE1144015	AI577759.1	Unmapped	2.89322	-2.89322	0.000732244	0.00103975	--
GE1171402	CB325760.1	Unmapped	-4.45821	4.45821	0.000103281	0.000228192	--
GE1249783	BF551978.1	Unmapped	-7.60034	7.60034	4.07196e-07	0	--
GE1139042	AI501546.1	Unmapped	-2.75425	2.75425	0.0042103	0.00458304	--
GE1104737	AI577318.1	ADAMTS8	6.53571	-6.53571	0.000238436	0.000417714	ADAM metallopeptidase with thrombospondin type 1 motif, 8
GE19453	BF418957.1	C1QA	-7.76124	7.76124	8.11237e-06	4.4e-05	complement component 1, q subcomponent, A chain
GE1112269	BM391572.1	CFD	-6.7039	6.7039	0.00655861	0.00684103	complement factor D (adipsin)
GE1258531	BE098266.1	Mmrn2	-2.99311	2.99311	0.000506576	0.000764947	--
GE1143998	U31866.1	Unmapped	-2.63855	2.63855	0.0027035	0.00306599	--
GE17466	BE108405.1	LOC100909474	-5.44888	5.44888	1.61474e-05	6.55238e-05	--
GE16349	CA507800.1	RGD1564297	-2.74512	2.74512	3.26835e-06	2.44655e-05	RGD1564297
GE1198310	BE113756.1	TBKBP1	-4.67172	4.67172	0.000116896	0.000249284	TBK1 binding protein 1
GE1170854	BI298010.1	Unmapped	-2.8035	2.8035	0.00216215	0.00254069	--
GE1273315	BQ206837.1	ARHGAP9	-5.94066	5.94066	2.15143e-06	1.87327e-05	Rho GTPase activating protein 9
GE1224738	BI297374.1	MTUS2	4.28681	-4.28681	0.0006457	0.000934428	microtubule associated tumor suppressor candidate 2
GE12237	AA799691.1	SLC12A7	-3.16095	3.16095	0.000161815	0.000314041	solute carrier family 12 (potassium/chloride transporters), member 7
GE13955	AI103106.1	LMNB1	-2.81509	2.81509	6.13563e-05	0.000163011	lamin B1
GE15269	AI411412.1	MOSC1	-2.60714	2.60714	0.00865435	0.00874419	MOCO sulphurase C-terminal domain containing 1
GE1205734	BQ203937.1	Unmapped	-4.57195	4.57195	5.56339e-06	3.7098e-05	--
GE1158844	BI294806.1	RGD1563507	-3.29532	3.29532	0.0011581	0.00151099	similar to RIKEN cDNA 1700019G17
GE19402	BF564702.1	CADM3	-4.32482	4.32482	5.01902e-05	0.000142042	cell adhesion molecule 3
GE1273897	BM391732.1	FNDC1	-5.63963	5.63963	1.89137e-06	1.87327e-05	fibronectin type III domain containing 1
GE15603	BU759285.1	GNG2	-2.86179	2.86179	6.1845e-05	0.000164291	guanine nucleotide binding protein (G protein), gamma 2
GE1219707	BF397289.1	NOTCH1	-3.46148	3.46148	0.000503056	0.000761341	notch 1
GE13731	BI297172.1	SOCS5	-2.61678	2.61678	0.00020042	0.000366667	suppressor of cytokine signaling 5
GE19208	BF550822.1	ALDH1L2	-6.24899	6.24899	4.53253e-06	3.35461e-05	aldehyde dehydrogenase 1 family, member L2
GE1176609	H31186.1	DOCK6	-3.00935	3.00935	0.000159429	0.000309494	dedicator of cytokinesis 6
GE21085	NM_031521.1	NCAM1	10.6488	-10.6488	5.75706e-06	3.7098e-05	neural cell adhesion molecule 1
GE14468	BG669587.1	ITGA6	-7.59378	7.59378	3.53612e-07	0	integrin, alpha 6
GE1297865	CA510651.1	Tm6sf1	-3.37766	3.37766	0.000177196	0.00033355	transmembrane 6 superfamily member 1
GE1139357	BF417479.1	DHCR24	3.65743	-3.65743	0.00227088	0.00265887	24-dehydrocholesterol reductase
GE1197165	CF114752.1	LDB2	-5.51757	5.51757	9.20752e-06	4.62717e-05	LIM domain binding 2
GE1103943	CA507269.1	MAOA	-4.19922	4.19922	0.00321067	0.00358208	monoamine oxidase A
GE19401	BF564549.1	Unmapped	-2.98488	2.98488	0.00109822	0.00145274	--
GE18695	BF403852.1	Unmapped	-2.55279	2.55279	0.00491209	0.00526246	--
GE20545	NM_019144.1	ACP5	-8.59691	8.59691	2.99374e-07	0	acid phosphatase 5, tartrate resistant
GE17559	BE109561.1	ANKRD13A	-2.67849	2.67849	5.32956e-05	0.000146602	ankyrin repeat domain 13A
GE1267873	NM_130399.1	ADA	-3.48753	3.48753	0.00249748	0.00285976	adenosine deaminase
GE1228520	NM_012967.1	ICAM1	-4.59948	4.59948	2.51062e-05	8.75926e-05	intercellular adhesion molecule 1
GE1122925	NM_022005.1	FXYD6	-5.29014	5.29014	8.51039e-05	0.000196601	FXYD domain containing ion transport regulator 6
GE1254828	NM_053356.1	COL1A2	-2.9518	2.9518	2.13356e-05	7.76016e-05	collagen, type I, alpha 2
GE20628	NM_019277.1	EXOC6	-2.53177	2.53177	0.000924687	0.0012627	exocyst complex component 6
GE1137292	BQ205072.1	Kazn	-2.74787	2.74787	0.000486102	0.000741542	kazrin, periplakin interacting protein
GE17342	AA997640.1	DPAGT1	-3.24825	3.24825	7.99949e-05	0.000190151	dolichyl-phosphate (UDP-N-acetylglucosamine) N-acetylglucosaminephosphotransferase 1 (GlcNAc-1-P transferase)
GE1216642	BI294250.1	Rab32	-5.30265	5.30265	0.000213475	0.000386752	--
GE1118347	BQ200461.1	Unmapped	-2.77706	2.77706	0.00664362	0.00692205	--
GE1233243	BE110413.1	Unmapped	-4.91881	4.91881	1.21171e-07	0	--
GE1218311	BF416290.1	DPP6	-3.55006	3.55006	5.23959e-06	3.35461e-05	dipeptidyl-peptidase 6
GE1150453	BI295780.1	CCRL2	-2.67188	2.67188	0.000789879	0.00110227	chemokine (C-C motif) receptor-like 2
GE1280728	BF413367.1	Unmapped	3.19441	-3.19441	0.00237434	0.00274548	--
GE1194575	BF418025.1	GRAP	-2.62959	2.62959	0.00788225	0.0080004	GRB2-related adaptor protein
GE18507	BF395415.1	DPT	-14.3233	14.3233	0.000156922	0.000309421	dermatopontin
GE20655	NM_019311.1	INPP5D	5.46226	-5.46226	1.16565e-05	5.51068e-05	inositol polyphosphate-5-phosphatase, 145kDa
GE1127671	BQ209287.1	FAM46A	-5.33572	5.33572	7.46654e-06	4.08765e-05	family with sequence similarity 46, member A
GE14207	AI169829.1	Masp1	-3.75016	3.75016	0.0037431	0.00414138	mannan-binding lectin serine peptidase 1
GE1222388	CB730712.1	FGFR2	-3.34785	3.34785	1.28851e-05	5.88421e-05	fibroblast growth factor receptor 2
GE1198890	NM_178866.2	IGF1	-5.21221	5.21221	6.44947e-05	0.00016633	insulin-like growth factor 1 (somatomedin C)
GE1172930	NM_033442.1	GATA2	-3.76674	3.76674	2.3226e-05	8.30458e-05	GATA binding protein 2
GE1191932	BF408850.1	Relb	-3.05311	3.05311	0.000290227	0.000490769	--
GE1305202	NM_134390.1	TMEM176B	-4.94493	4.94493	6.357e-05	0.00016633	transmembrane protein 176B
GE1290026	BE102297.1	LTC4S	-4.43132	4.43132	0.00146876	0.0018529	leukotriene C4 synthase
GE1257538	BM391552.1	SRPX2	3.48221	-3.48221	9.705e-05	0.000217445	sushi-repeat containing protein, X-linked 2
GE21631	NM_017097.1	CTSC	-3.86923	3.86923	0.00056593	0.000835314	cathepsin C
GE12253	AA799981.1	PRKCH	-4.82347	4.82347	1.78249e-05	7.03636e-05	protein kinase C, eta
GE17589	BE109691.1	RGD1561778	-5.62734	5.62734	0.000535039	0.000798281	similar to dendritic cell-derived immunoglobulin(Ig)-like receptor 1, DIgR1 - mouse
GE21645	NM_134349.1	MGST1	-3.29475	3.29475	0.00908593	0.00912458	microsomal glutathione S-transferase 1
GE14759	BF388978.1	CNDP1	-3.47062	3.47062	0.00426058	0.00461202	carnosine dipeptidase 1 (metallopeptidase M20 family)
GE12588	BE118277.1	Unmapped	-3.03765	3.03765	0.000336669	0.00054683	--
GE20552	NM_019153.2	FBLN5	4.91705	-4.91705	0.000140925	0.000286236	fibulin 5
GE18493	BF394166.1	GPM6A	-5.0028	5.0028	0.00457612	0.0049248	glycoprotein M6A
GE1152718	BQ196166.1	PKHD1L1	-2.86715	2.86715	0.00375999	0.00415533	polycystic kidney and hepatic disease 1 (autosomal recessive)-like 1
GE1259172	BU758506.1	CPOX	-2.65592	2.65592	0.000150776	0.000300728	coproporphyrinogen oxidase
GE12674	AA892824.1	TNC	-5.59878	5.59878	0.00750264	0.00769831	tenascin C
GE17355	BM383832.1	Exoc6b	-4.33546	4.33546	0.000138698	0.000285236	exocyst complex component 6B
GE1246238	NM_053301.1	HFE	-4.2652	4.2652	0.000211148	0.000384597	hemochromatosis
GE1246185	BQ201674.1	CITED2	-3.19877	3.19877	8.29586e-05	0.000194834	Cbp/p300-interacting transactivator, with Glu/Asp-rich carboxy-terminal domain, 2
GE1191829	CB762755.1	SOST	-3.91113	3.91113	2.44761e-05	8.53534e-05	sclerostin
GE15594	AI639162.1	Unmapped	-3.58295	3.58295	0.00479253	0.00514079	--
GE12551	BM390487.1	C10orf10	-6.40419	6.40419	0.00315688	0.003526	chromosome 10 open reading frame 10
GE19679	NM_031012.1	ANPEP	-2.51476	2.51476	0.00239313	0.00275399	alanyl (membrane) aminopeptidase
GE16063	BI274434.1	PECAM1	-2.93031	2.93031	1.773e-05	7.03636e-05	platelet/endothelial cell adhesion molecule
GE1255640	BF555788.1	Unmapped	5.42399	-5.42399	2.29151e-05	8.30458e-05	--
GE1132500	NM_145680.2	GIMAP5	-5.08914	5.08914	0.000109973	0.000239218	GTPase, IMAP family member 5
GE1290654	BI274618.1	Unmapped	-7.18977	7.18977	0.000106876	0.0002354	--
GE20144	NM_013057.1	F3	-2.83336	2.83336	0.000296948	0.000499044	coagulation factor III (thromboplastin, tissue factor)
GE21442	NM_031145.1	CIB1	-2.51036	2.51036	0.000229864	0.000408985	calcium and integrin binding 1 (calmyrin)
GE13908	CA503525.1	C20orf118	-3.24118	3.24118	0.000971829	0.00130985	chromosome 20 open reading frame 118
GE14450	AI176607.1	SAV1	-2.56343	2.56343	0.00775095	0.00790134	salvador homolog 1 (Drosophila)
GE1268267	BE118111.1	Unmapped	11.6072	-11.6072	7.34989e-05	0.000184155	--
GE1296199	BG377901.1	SLC38A10	-2.85776	2.85776	7.86884e-06	4.4e-05	solute carrier family 38, member 10
GE1116326	NM_031135.1	KLF10	-3.38574	3.38574	2.60269e-05	9.04265e-05	Kruppel-like factor 10
GE1160033	BF409038.1	RAP1A	-2.73455	2.73455	0.00252097	0.00288376	RAP1A, member of RAS oncogene family
GE1227349	NM_175603.1	HNRNPR	-2.77467	2.77467	0.000256452	0.00044436	heterogeneous nuclear ribonucleoprotein R
GE1193754	CK600553.1	C7	-3.03241	3.03241	0.00668198	0.00694634	complement component 7
GE17939	X95850.1	ALCAM	3.70965	-3.70965	3.42987e-05	0.000107933	activated leukocyte cell adhesion molecule
GE15754	AW141046.1	Unmapped	-6.48871	6.48871	0.00016889	0.000324288	--
GE21591	NM_053596.1	ECE1	-4.25855	4.25855	4.52221e-06	3.35461e-05	endothelin converting enzyme 1
GE20981	NM_053896.1	ALDH1A2	-2.53533	2.53533	0.00751776	0.00770534	aldehyde dehydrogenase 1 family, member A2
GE19683	NM_031117.1	SNRPN	3.09587	-3.09587	0.000546536	0.000811069	small nuclear ribonucleoprotein polypeptide N
GE20861	BG665246.1	COL4A1	-4.51453	4.51453	4.84555e-05	0.000138018	collagen, type IV, alpha 1
GE21234	NM_031541.1	SCARB1	-6.6525	6.6525	0.000158091	0.000309494	scavenger receptor class B, member 1
GE19274	BE118393.1	Ccl6	-15.4729	15.4729	4.99035e-05	0.000142042	chemokine (C-C motif) ligand 6
GE13444	AF187814.1	Cml3/Gm4477	-3.53021	3.53021	0.00632574	0.00662095	camello-like 3
GE20920	NM_053961.1	ERP29	-2.53827	2.53827	7.38728e-07	1.21282e-05	endoplasmic reticulum protein 29
GE14895	AI235446.1	Unmapped	-3.38001	3.38001	0.000306773	0.000510408	--
GE1292690	BQ210713.1	ANKRD12	-2.57728	2.57728	0.000522634	0.000782845	ankyrin repeat domain 12
GE13160	NM_024402.1	AKAP4	-3.7801	3.7801	1.88381e-05	7.27692e-05	A kinase (PRKA) anchor protein 4
GE15985	AW251115.1	Rps6kl1	-2.83653	2.83653	0.000664076	0.000953178	--
GE18556	BF397229.1	Unmapped	-2.95459	2.95459	0.00386606	0.00425755	--
GE19929	NM_012733.2	RBP1	-3.86926	3.86926	2.64708e-05	9.04265e-05	retinol binding protein 1, cellular
GE21129	X68101.1	Dock9	-3.02695	3.02695	7.54512e-05	0.000185349	dedicator of cytokinesis 9
GE20844	NM_031116.1	CCL5	-11.981	11.981	0.00333592	0.00371714	chemokine (C-C motif) ligand 5
GE16482	AW914922.1	PPP3CA	-2.63569	2.63569	0.00051766	0.000779059	protein phosphatase 3, catalytic subunit, alpha isozyme
GE13795	BI296057.1	GFPT2	-4.58141	4.58141	0.00687497	0.00711413	glutamine-fructose-6-phosphate transaminase 2
GE15084	AI407827.1	PIK3CD	-2.8656	2.8656	0.000304611	0.000508871	phosphoinositide-3-kinase, catalytic, delta polypeptide
GE1303694	NM_022383.1	CAP1	8.75706	-8.75706	0.000966679	0.00130497	CAP, adenylate cyclase-associated protein 1 (yeast)
GE1180108	CB745501.1	RGS9	-3.39444	3.39444	0.000277693	0.000474708	regulator of G-protein signaling 9
GE1173566	BM385803.1	Unmapped	-2.90025	2.90025	0.000257077	0.000444464	--
GE1168525	BF285508.1	Unmapped	3.83565	-3.83565	0.000202564	0.000371447	--
GE1273791	BE102001.1	Prdm8	-4.58732	4.58732	0.000940304	0.00127717	--
GE1153520	AI029927.1	Unmapped	-5.70744	5.70744	2.07962e-06	1.87327e-05	--
GE1226749	BE111632.1	CDH11	3.22934	-3.22934	1.89403e-05	7.27692e-05	cadherin 11, type 2, OB-cadherin (osteoblast)
GE1209687	BF391820.1	RGS16	-6.67993	6.67993	1.90275e-05	7.27692e-05	regulator of G-protein signaling 16
GE1108396	BI288592.1	Unmapped	-5.52122	5.52122	1.77652e-06	1.87327e-05	--
GE12726	AA894305.1	CNRIP1	-2.578	2.578	0.000505709	0.000764658	cannabinoid receptor interacting protein 1
GE18038	BF281350.1	HN1L	-3.4162	3.4162	0.000498735	0.000756497	hematological and neurological expressed 1-like
GE15582	AI600221.1	Unmapped	-3.07829	3.07829	0.00110786	0.00146392	--
GE1303543	AI549313.1	Unmapped	-2.98901	2.98901	0.000955364	0.00129246	--
GE1121741	NM_054011.1	SH3BP5	-2.85962	2.85962	0.000427661	0.000668132	SH3-domain binding protein 5 (BTK-associated)
GE1199030	BG376290.1	RGNEF	2.9203	-2.9203	0.000142329	0.000287034	190 kDa guanine nucleotide exchange factor
GE15122	H31514.1	LOC100362547	-2.90518	2.90518	0.000858507	0.00118977	adaptor protein complex AP-1, gamma 2 subunit
GE20204	NM_013138.1	ITPR3	-3.18536	3.18536	0.000837566	0.00116581	inositol 1,4,5-trisphosphate receptor, type 3
GE21275	AB028626.1	RASA3	-2.71298	2.71298	0.000305018	0.000508871	RAS p21 protein activator 3
GE18827	BF408444.1	SUSD4	-8.10426	8.10426	7.42931e-05	0.000185349	sushi domain containing 4
GE20350	NM_017113.1	GRN	-3.98975	3.98975	0.000754122	0.00106779	granulin
GE1174832	BQ200469.1	Unmapped	-2.8835	2.8835	0.00242478	0.00278742	--
GE1127390	BQ190254.1	SLC44A1	-2.72404	2.72404	0.000126765	0.00026639	solute carrier family 44, member 1
GE1169716	XM_219126.2	RGD1311619	-6.2829	6.2829	0.00688149	0.00711413	similar to FLJ00251 protein
GE14094	AI555258.1	RTN4RL1	-3.81514	3.81514	6.17752e-05	0.000164291	reticulon 4 receptor-like 1
GE16880	AW918182.1	CMTM8	-4.06649	4.06649	1.53997e-05	6.27876e-05	CKLF-like MARVEL transmembrane domain containing 8
GE15517	AI598442.1	LDB3	-3.11283	3.11283	0.00504376	0.00539167	LIM domain binding 3
GE20279	NM_017020.1	IL6R	-3.53061	3.53061	0.00192831	0.0023058	interleukin 6 receptor
GE15206	NM_053360.1	SH3KBP1	-2.92123	2.92123	0.00039155	0.00062012	SH3-domain kinase binding protein 1
GE1102420	BE116079.1	ARHGEF15	-3.25878	3.25878	2.4691e-06	1.87327e-05	Rho guanine nucleotide exchange factor (GEF) 15
GE1226648	BI289400.1	FES	-3.37658	3.37658	0.000226442	0.000404917	feline sarcoma oncogene
GE19589	NM_172035.1	FZD2	2.68373	-2.68373	0.00205703	0.00242937	frizzled family receptor 2
GE1193792	BF410687.1	Unmapped	-2.73395	2.73395	0.000330549	0.000539872	--
GE17862	NM_198787.1	Sgsm3	-3.90855	3.90855	6.1907e-05	0.000164291	small G protein signaling modulator 3
GE12505	BQ205545.1	PLAA	-2.53206	2.53206	0.00564945	0.0059709	phospholipase A2-activating protein
GE1150170	BQ203141.1	EMID1	-3.26961	3.26961	0.000537577	0.000800233	EMI domain containing 1
GE1286147	BE099812.1	Unmapped	-3.67894	3.67894	0.000187715	0.000346682	--
GE12293	AA891576.1	C1QC	-8.93076	8.93076	2.72699e-05	9.3219e-05	complement component 1, q subcomponent, C chain
GE1305580	BE114958.1	LMO7	-3.5954	3.5954	8.50033e-05	0.000196601	LIM domain 7
GE1175550	BF403907.1	AGMO	-3.65552	3.65552	0.000551591	0.000817202	alkylglycerol monooxygenase
GE18392	BQ198777.1	Unmapped	-2.57072	2.57072	0.0067787	0.00703944	--
GE21164	NM_031688.1	SNCG	-10.2747	10.2747	0.00189528	0.00227496	synuclein, gamma (breast cancer-specific protein 1)
GE13517	NM_139334.1	LOC100912512	5.57591	-5.57591	3.69818e-05	0.000114761	--
GE18550	BE111563.1	Unmapped	-3.52184	3.52184	0.0035931	0.00398941	--
GE1180166	NM_019328.2	NR4A2	-2.707	2.707	0.00231927	0.00271171	nuclear receptor subfamily 4, group A, member 2
GE1266131	NM_145717.1	FXYD2	-5.38634	5.38634	2.1693e-05	8.06667e-05	FXYD domain containing ion transport regulator 2
GE1249042	NM_145081.3	OPTN	-2.70682	2.70682	0.00703806	0.0072685	optineurin
GE1104363	BM384476.1	MGST2	-3.99698	3.99698	0.000148081	0.000297889	microsomal glutathione S-transferase 2
GE1144680	BE116043.1	Unmapped	-5.46667	5.46667	6.4558e-05	0.000168466	--
GE1301232	BI299791.1	Unmapped	-2.60318	2.60318	0.00680398	0.00705766	--
GE1187974	AI555235.1	Unmapped	-2.6421	2.6421	0.000446417	0.000690534	--
GE1248719	NM_012894.1	ADARB1	4.89424	-4.89424	0.00166049	0.00204208	adenosine deaminase, RNA-specific, B1
GE1305675	NM_031130.1	NR2F1	-4.19311	4.19311	9.06062e-05	0.000207436	nuclear receptor subfamily 2, group F, member 1
GE1152370	CB811247.1	Unmapped	-4.22712	4.22712	0.00182994	0.00221662	--
GE21481	NM_053783.1	IFNGR1	-3.2226	3.2226	5.21344e-05	0.000144682	interferon gamma receptor 1
GE1286285	BF389151.1	Unmapped	-3.34219	3.34219	0.00133429	0.00170306	--
GE16589	BE111529.1	CDC42EP3	-3.00191	3.00191	0.0040167	0.00439934	CDC42 effector protein (Rho GTPase binding) 3
GE1291958	BF282814.1	RGL1	-3.06606	3.06606	0.00134432	0.00171351	ral guanine nucleotide dissociation stimulator-like 1
GE1293646	AI179541.1	GDF11	-3.71376	3.71376	0.00282837	0.00318866	growth differentiation factor 11
GE1201179	BI304155.1	Ahrr	-3.24968	3.24968	0.00526812	0.00560577	aryl-hydrocarbon receptor repressor
GE1181675	BQ193556.1	NR4A3	-9.55086	9.55086	0.00117709	0.00152945	nuclear receptor subfamily 4, group A, member 3
GE1282477	BF418003.1	Unmapped	-3.45544	3.45544	0.000844067	0.00117243	--
GE1211814	BE115484.1	CDH11	3.52462	-3.52462	0.000158629	0.000309494	cadherin 11, type 2, OB-cadherin (osteoblast)
GE1272959	BE110033.1	Unmapped	-2.55082	2.55082	0.000864835	0.00119596	--
GE1253983	NM_057210.1	SV2A	2.72346	-2.72346	0.00200149	0.00238106	synaptic vesicle glycoprotein 2A
GE1201864	CA510294.1	Unmapped	-8.20387	8.20387	2.88798e-05	9.83297e-05	--
GE1306172	BF391120.1	SPOCK2	-4.02663	4.02663	0.000113205	0.00024295	sparc/osteonectin, cwcv and kazal-like domains proteoglycan (testican) 2
GE1158248	BQ193233.1	Unmapped	-2.54106	2.54106	0.000292723	0.000494961	--
GE20052	NM_012912.1	ATF3	-8.39988	8.39988	0.00120936	0.00156032	activating transcription factor 3
GE21766	U06230.1	PROS1	-2.69324	2.69324	0.0012828	0.00164907	protein S (alpha)
GE17763	BE113133.1	Ppp1r13b	-3.01517	3.01517	0.00169889	0.00208194	protein phosphatase 1, regulatory subunit 13B
GE16944	AW918640.1	IVNS1ABP	-3.92947	3.92947	0.000110918	0.000240839	influenza virus NS1A binding protein
GE14481	BQ205152.1	Unmapped	-2.76164	2.76164	0.00307806	0.0034459	--
GE19843	NM_012588.1	IGFBP3	-10.4488	10.4488	0.000471066	0.000724498	insulin-like growth factor binding protein 3
GE14508	AI177172.1	TMEM45B	-2.67562	2.67562	0.00202305	0.0024012	transmembrane protein 45B
GE17683	BQ203033.1	TMEM51	-3.38696	3.38696	0.00148147	0.00186555	transmembrane protein 51
GE1207482	BQ201384.1	TMEM38B	-2.72124	2.72124	0.000543065	0.000806402	transmembrane protein 38B
GE12673	CA504047.1	STARD8	-2.99358	2.99358	0.000151256	0.000300728	StAR-related lipid transfer (START) domain containing 8
GE1160272	CA506295.1	FAM122B	-7.39053	7.39053	2.66436e-06	2.44655e-05	family with sequence similarity 122B
GE1215248	NM_133538.1	IL13RA2	-3.53557	3.53557	0.000384211	0.000611556	interleukin 13 receptor, alpha 2
GE1146767	NM_198739.1	LY6G5C	-2.53292	2.53292	0.000166697	0.000321102	lymphocyte antigen 6 complex, locus G5C
GE20492	NM_017313.1	RAB3IP	-3.14908	3.14908	0.00652065	0.00681643	RAB3A interacting protein (rabin3)
GE1203379	BE117612.1	Unmapped	-5.2487	5.2487	5.1228e-06	3.35461e-05	--
GE1208499	BG380044.1	Unmapped	-2.89464	2.89464	0.00151088	0.00189576	--
GE1109374	BQ208710.1	GNGT2	-5.29589	5.29589	2.55858e-06	2.44655e-05	guanine nucleotide binding protein (G protein), gamma transducing activity polypeptide 2
GE15774	AW141445.1	RAC2	-2.70349	2.70349	0.00777671	0.00791931	ras-related C3 botulinum toxin substrate 2 (rho family, small GTP binding protein Rac2)
GE16784	AW917461.1	PELI1	-3.75977	3.75977	0.000111563	0.0002419	pellino homolog 1 (Drosophila)
GE15994	BF410750.1	SBNO1	-2.77877	2.77877	0.000262198	0.000449822	strawberry notch homolog 1 (Drosophila)
GE1120691	CF110636.1	Unmapped	-4.82943	4.82943	4.81811e-05	0.000138018	--
GE1248622	BQ192375.1	CDC42EP4	-2.65967	2.65967	0.00153009	0.00191452	CDC42 effector protein (Rho GTPase binding) 4
GE1168994	AA942850.1	DLGAP3	-2.57328	2.57328	0.00135948	0.00172798	discs, large (Drosophila) homolog-associated protein 3
GE12437	AA848501.1	RRBP1	-2.62336	2.62336	0.000306148	0.000509641	ribosome binding protein 1 homolog 180kDa (dog)
GE15869	CF110832.1	IL33	-8.63594	8.63594	3.44342e-05	0.000107933	interleukin 33
GE13557	AF290213.1	CACNA1H	-2.85647	2.85647	0.000571202	0.000838767	calcium channel, voltage-dependent, T type, alpha 1H subunit
GE1190412	BF420000.1	CCL19	-4.54455	4.54455	5.8434e-05	0.000157215	chemokine (C-C motif) ligand 19
GE14871	AI234149.1	RAB21	-2.5091	2.5091	0.00114665	0.00150286	RAB21, member RAS oncogene family
GE1106255	AA900436.1	Unmapped	4.72004	-4.72004	4.22646e-06	2.91077e-05	--
GE17586	BE109678.1	Stk38l	-2.68925	2.68925	0.00433185	0.00467816	serine/threonine kinase 38 like
GE13162	NM_133303.1	BHLHE41	-2.84006	2.84006	0.00132803	0.00169896	basic helix-loop-helix family, member e41
GE1168201	BF559884.1	TEKT3	-3.29606	3.29606	0.00108363	0.00143824	tektin 3
GE1281460	AI454945.1	COL28A1	-3.13675	3.13675	0.00683311	0.00707998	collagen, type XXVIII, alpha 1
GE15607	AI705731.1	MTUS1	-2.76073	2.76073	0.00155422	0.00193687	microtubule associated tumor suppressor 1
GE1257242	AW920703.1	Unmapped	-6.2931	6.2931	7.70316e-05	0.000185349	--
GE17774	BQ190545.1	DIS3L2	-3.33038	3.33038	0.000848374	0.00117626	DIS3 mitotic control homolog (S. cerevisiae)-like 2
GE13090	NM_031345.1	Tsc22d3	-6.95891	6.95891	0.00100014	0.00134184	TSC22 domain family, member 3
GE17240	BQ194296.1	Unmapped	-3.47177	3.47177	0.000182991	0.000339447	--
GE20633	NM_019282.1	GREM1	-12.9497	12.9497	5.83447e-05	0.000157215	gremlin 1
GE16954	BI295114.1	ORAI1	-3.57692	3.57692	3.87248e-05	0.00011825	ORAI calcium release-activated calcium modulator 1
GE1273349	BE113795.1	MMD	-3.18747	3.18747	0.00788124	0.0080004	monocyte to macrophage differentiation-associated
GE1203826	NM_031520.1	MYH10	3.13778	-3.13778	0.000402964	0.000634339	myosin, heavy chain 10, non-muscle
GE1229113	BG377470.1	Pltp	-3.84212	3.84212	0.00155251	0.00193687	phospholipid transfer protein
GE1244087	AA926129.1	SLFN12L	-5.23265	5.23265	2.38124e-05	8.53534e-05	schlafen family member 12-like
GE1252795	BQ199797.1	Nol9	-6.35457	6.35457	3.37193e-06	2.44655e-05	--
GE1250894	BF390704.1	VWA1	-3.46241	3.46241	0.000583442	0.000855067	von Willebrand factor A domain containing 1
GE1254908	NM_022584.1	TXNRD2	-2.82283	2.82283	0.00197049	0.00235009	thioredoxin reductase 2
GE1207356	BE110391.1	Spon1	2.86968	-2.86968	0.00747834	0.00768099	--
GE1240209	BQ192367.1	Unmapped	-4.72877	4.72877	0.00468725	0.00503853	--
GE1130950	BQ194692.1	FRY	3.16376	-3.16376	0.000326887	0.000535194	furry homolog (Drosophila)
GE1284017	AI556052.1	Unmapped	-2.82475	2.82475	0.0018871	0.00226824	--
GE1255207	BE117644.1	Unmapped	-3.42405	3.42405	0.00106936	0.00142033	--
GE1231279	BQ205737.1	EFEMP1	-3.32216	3.32216	0.00113274	0.00149071	EGF containing fibulin-like extracellular matrix protein 1
GE1151495	BF549589.1	CD83	-12.8824	12.8824	0.000108679	0.00023759	CD83 molecule
GE13800	AI045590.1	PDIA5	-5.66938	5.66938	1.18721e-06	1.21282e-05	protein disulfide isomerase family A, member 5
GE1167923	AF030089.2	Dclk1	-4.51143	4.51143	7.55396e-06	4.4e-05	doublecortin-like kinase 1
GE1267470	BI292243.1	CDHR2	-2.50438	2.50438	0.0008953	0.00122706	cadherin-related family member 2
GE21662	NM_021576.1	NT5E	-2.5754	2.5754	0.000156146	0.000308736	5'-nucleotidase, ecto (CD73)
GE1123470	NM_139111.1	CKLF	-2.96499	2.96499	0.000171114	0.000326141	chemokine-like factor
GE1222092	CK356634.1	FRMD5	-2.99472	2.99472	0.0023642	0.00273726	FERM domain containing 5
GE12998	AA998660.1	SORBS1	-2.68852	2.68852	0.00573158	0.00604512	sorbin and SH3 domain containing 1
GE19225	BQ200340.1	C8orf83	-2.83988	2.83988	0.00474408	0.00509401	chromosome 8 open reading frame 83
GE13149	NM_019365.1	RASSF5	-3.31791	3.31791	0.00260292	0.00296322	Ras association (RalGDS/AF-6) domain family member 5
GE19406	BF564940.1	IFIT2	-4.87015	4.87015	0.000350022	0.000566952	interferon-induced protein with tetratricopeptide repeats 2
GE1168928	CD568097.1	MSI1 (includes EG:17690)	-3.27602	3.27602	1.28874e-05	5.88421e-05	musashi homolog 1 (Drosophila)
GE1265374	BE107198.1	Unmapped	-5.31479	5.31479	0.000384653	0.000612118	--
GE1121402	BI280265.1	WNK2	-6.51118	6.51118	0.000238176	0.000417714	WNK lysine deficient protein kinase 2
GE1190488	BF387185.1	CFP	-3.10054	3.10054	0.00118999	0.00154211	complement factor properdin
GE1159955	BI303416.1	THBS2	-2.74875	2.74875	0.00515811	0.00550109	thrombospondin 2
GE12446	BI296326.1	TSPAN14	-2.52923	2.52923	0.000187861	0.000346682	tetraspanin 14
GE1292713	CB544865.1	CPEB1	-3.05063	3.05063	0.00223052	0.00261527	cytoplasmic polyadenylation element binding protein 1
GE1110267	AA850766.1	ADAMTS5	-2.61705	2.61705	0.00667281	0.00694462	ADAM metallopeptidase with thrombospondin type 1 motif, 5
GE1280429	AA956335.1	EPB49	-3.12289	3.12289	0.00245784	0.00282193	erythrocyte membrane protein band 4.9 (dematin)
GE1186856	BF389537.1	TIPARP	-2.6965	2.6965	0.00388403	0.0042724	TCDD-inducible poly(ADP-ribose) polymerase
GE1145336	NM_032062.1	KALRN	-5.20691	5.20691	7.86951e-06	4.4e-05	kalirin, RhoGEF kinase
GE1230519	NM_057194.1	PLSCR1	-4.14781	4.14781	8.54208e-06	4.62717e-05	phospholipid scramblase 1
GE1249567	NM_012774.1	GPC3	-2.55291	2.55291	0.00100748	0.00134551	glypican 3
GE15805	AW142307.1	ADA	-4.31122	4.31122	0.00058858	0.000861196	adenosine deaminase
GE1120242	BM384237.1	CNKSR3	-2.76124	2.76124	0.000770373	0.00108074	CNKSR family member 3
GE1239782	BE099775.1	GCOM1	-3.39273	3.39273	0.003543	0.00393852	GRINL1A complex locus
GE1293521	AY435153.1	GCNT2	-3.21403	3.21403	0.00175069	0.00214011	glucosaminyl (N-acetyl) transferase 2, I-branching enzyme (I blood group)
GE1293882	BQ195568.1	LOC100360334	2.99429	-2.99429	0.00746728	0.00767802	formin homology 2 domain containing 3-like
GE1101628	BI296932.1	KANK3	-4.67603	4.67603	0.0014952	0.00187818	KN motif and ankyrin repeat domains 3
GE1216798	CB609844.1	Unmapped	-4.30889	4.30889	0.00725008	0.007463	--
GE1210278	CB579865.1	Usp18	-2.62079	2.62079	0.00849961	0.0086	ubiquitin specific peptidase 18
GE1160237	BM386097.1	HLA-DQA1	-12.4088	12.4088	7.68701e-06	4.4e-05	major histocompatibility complex, class II, DQ alpha 1
GE1239725	BE112084.1	Unmapped	-4.11709	4.11709	0.000374831	0.000600254	--
GE1277201	BG380938.1	DGKI	-2.69092	2.69092	6.26383e-05	0.00016555	diacylglycerol kinase, iota
GE20874	NM_053865.1	RTN1 (includes EG:104001)	-3.70101	3.70101	0.00088028	0.00121176	reticulon 1
GE12321	AA801076.1	SLC44A1	-2.90378	2.90378	0.000238314	0.000417714	solute carrier family 44, member 1
GE14632	AI227657.1	GJC2	-3.16822	3.16822	0.00181106	0.00219924	gap junction protein, gamma 2, 47kDa
GE14741	AI230988.1	CREB3L1	-4.05628	4.05628	0.000116573	0.000249284	cAMP responsive element binding protein 3-like 1
GE1289501	NM_053595.1	PGF	2.92652	-2.92652	0.000392983	0.000620664	placental growth factor
GE1129499	BI276565.1	SLC24A3	-5.61586	5.61586	4.10087e-05	0.000122353	solute carrier family 24 (sodium/potassium/calcium exchanger), member 3
GE1171147	BE118346.1	Unmapped	2.83941	-2.83941	0.00423997	0.00459982	--
GE16870	AI111417.1	Jam2	-2.65244	2.65244	0.000643421	0.000931513	junctional adhesion molecule 2
GE1236485	BU758597.1	NOTCH4	-2.93946	2.93946	0.0039685	0.00436083	notch 4
GE1242489	BE108458.1	Unmapped	-2.94352	2.94352	0.00293504	0.00330144	--
GE12254	BM385972.1	IL16	-2.52102	2.52102	0.00237663	0.00274559	interleukin 16
GE19347	BI295887.1	SLC45A4	-3.73685	3.73685	0.000139208	0.000285236	solute carrier family 45, member 4
GE13398	NM_138533.1	SPON2	-5.68441	5.68441	0.0028106	0.00317707	spondin 2, extracellular matrix protein
GE17670	BE113943.1	C12orf5	-4.36855	4.36855	0.000988629	0.00133086	chromosome 12 open reading frame 5
GE1268557	BG374055.1	Lrrc71	-3.48305	3.48305	0.000430208	0.000669046	leucine rich repeat containing 71
GE1133098	BF391246.1	Unmapped	-3.12157	3.12157	4.73464e-05	0.000136387	--
GE19055	BF396693.1	CCDC136	-3.69497	3.69497	0.00118759	0.00154163	coiled-coil domain containing 136
GE20107	NM_012999.1	PCSK6	-3.74317	3.74317	0.00132948	0.00169896	proprotein convertase subtilisin/kexin type 6
GE16948	AW918716.1	LYVE1	-8.69877	8.69877	0.000245898	0.000428575	lymphatic vessel endothelial hyaluronan receptor 1
GE1291310	BQ208687.1	SFRP5	-2.93105	2.93105	0.000680226	0.000974623	secreted frizzled-related protein 5

## Sheet: Jx3D
Codelink	Genebank	Gene symbol	fold_ch	pValue	FDR-corrected-p-Value	Name
GE1168772	AI500754.1	SEMA3B	-3.81806	0.000271919	0.000583475	sema domain, immunoglobulin domain (Ig), short basic domain, secreted, (semaphorin) 3B
GE1125566	NM_013059.1	ALPL	4.2595	0.00428537	0.00476739	alkaline phosphatase, liver/bone/kidney
GE1242495	X16262.1	MYH11	-3.15444	0.00557621	0.00601967	myosin, heavy chain 11, smooth muscle
GE1279524	BQ202708.1	Unmapped	3.0295	0.00129547	0.00177062	--
GE17985	BE110938.1	Unmapped	-4.73604	0.000150391	0.000425	--
GE1293667	BQ194193.1	Unmapped	-2.8808	2.0177e-05	0	--
GE1131461	CF110137.1	SATB1	-2.63781	0.000392447	0.000717188	SATB homeobox 1
GE12256	AA800004.1	Sept4	-2.71794	0.000544586	0.000846863	septin 4
GE22015	NM_024363.1	PRMT1	4.08363	0.000325328	0.000583475	protein arginine methyltransferase 1
GE16045	AW252878.1	PXDN	2.53701	0.000726266	0.001071	peroxidasin homolog (Drosophila)
GE15486	BM384570.1	CPXM2	-2.76371	0.000354396	0.000717188	carboxypeptidase X (M14 family), member 2
GE14064	AI113104.1	PRC1 (includes EG:233406)	3.38055	0.000127182	0.000249457	protein regulator of cytokinesis 1
GE1205932	CB719701.1	RASSF3	-2.7442	0.000233268	0.000425	Ras association (RalGDS/AF-6) domain family member 3
GE19698	NM_052809.1	CDO1	-4.75992	0.001766	0.00232079	cysteine dioxygenase, type I
GE21826	NM_012912.1	ATF3	-4.38347	0.00396732	0.004489	activating transcription factor 3
GE14980	BG373822.1	TMEM47	-2.64697	8.9429e-06	0	transmembrane protein 47
GE1206369	BQ195786.1	CMAH	-7.75579	2.93321e-06	0	cytidine monophospho-N-acetylneuraminic acid hydroxylase, pseudogene
GE19809	NM_012543.1	DBP	-2.80955	0.00276799	0.00332093	D site of albumin promoter (albumin D-box) binding protein
GE14280	BG380826.1	FAM107A	-3.7935	0.000675494	0.001071	family with sequence similarity 107, member A
GE1154676	BI274461.1	Unmapped	-3.57584	0.000580508	0.000976596	--
GE1191566	CA865416.1	NCOA7	-2.69972	3.0058e-05	0	nuclear receptor coactivator 7
GE20744	NM_021586.1	LTBP2	6.60727	0.000988258	0.00143438	latent transforming growth factor beta binding protein 2
GE20412	NM_017195.1	GAP43	2.85546	0.0017502	0.00232079	growth associated protein 43
GE16049	AW253010.1	Arvcf	-2.59082	1.82185e-06	0	armadillo repeat gene deleted in velocardiofacial syndrome
GE21121	X65036.1	ITGA7	-2.59298	2.30095e-05	0	integrin, alpha 7
GE1271403	BQ205598.1	TNS1	4.37405	0.00130947	0.00177062	tensin 1
GE1135934	BF388256.1	Unmapped	-2.75706	3.36797e-06	0	--
GE1208418	BG373345.1	SBSN	2.53257	0.0077737	0.00806351	suprabasin
GE1244359	BF563191.1	DIO2	2.6454	0.00554712	0.00594	deiodinase, iodothyronine, type II
GE1167991	CK472449.1	Eif5a	4.88425	5.89382e-05	0.000249457	eukaryotic translation initiation factor 5A
GE1189961	BQ203199.1	PTPN18	-2.51953	0.00308336	0.00361142	protein tyrosine phosphatase, non-receptor type 18 (brain-derived)
GE20106	NM_012998.1	P4HB	19.7382	0.00390777	0.00440911	prolyl 4-hydroxylase, beta polypeptide
GE20825	NM_021863.2	HSPA2	-2.5227	4.57637e-06	0	heat shock 70kDa protein 2
GE14504	AA963837.1	NPY1R	-5.1569	6.92111e-06	0	neuropeptide Y receptor Y1
GE12679	NM_175869.2	PLOD2	2.83057	0.000242248	0.000425	procollagen-lysine, 2-oxoglutarate 5-dioxygenase 2
GE20637	NM_019286.2	ADH1C (includes EG:11522)	-4.63865	4.30833e-07	0	alcohol dehydrogenase 1C (class I), gamma polypeptide
GE20134	NM_013043.1	Tsc22d1	-3.11495	5.25318e-05	0.000249457	TSC22 domain family, member 1
GE12278	BQ190589.1	PPP1R3C	-3.3592	0.000114334	0.000249457	protein phosphatase 1, regulatory subunit 3C
GE12310	BG373231.1	LOC683626	-2.80342	3.88553e-06	0	similar to limb-bud and heart
GE1164122	NM_199082.1	Sectm1b	2.8855	0.00283583	0.00332093	secreted and transmembrane 1B
GE1264812	BQ203444.1	LMNB1	3.07958	5.51943e-07	0	lamin B1
GE18374	BF288807.1	Unmapped	-2.74896	0.000113257	0.000249457	--
GE15784	BE112223.1	CREG1	3.44853	0.0020372	0.00253591	cellular repressor of E1A-stimulated genes 1
GE1171403	NM_023981.3	CSF1 (includes EG:12977)	4.42441	0.00352647	0.00399627	colony stimulating factor 1 (macrophage)
GE21364	NM_019230.1	SLC22A3	-2.82513	0.000222299	0.000425	solute carrier family 22 (extraneuronal monoamine transporter), member 3
GE1166415	NM_172336.2	ATF5	-2.98691	0.000279657	0.000583475	activating transcription factor 5
GE12743	AA900434.1	EDNRA	-2.6475	3.20259e-06	0	endothelin receptor type A
GE20790	NM_021745.1	NR1H4	-3.24012	0.00178142	0.00232079	nuclear receptor subfamily 1, group H, member 4
GE19056	BF420018.1	FIBIN	2.76364	0.000791335	0.00119221	fin bud initiation factor homolog (zebrafish)
GE1270115	BQ194588.1	BLVRB	2.51063	4.5156e-06	0	biliverdin reductase B (flavin reductase (NADPH))
GE1297243	AW522391.1	Unmapped	-4.3466	0.000365653	0.000717188	--
GE1141839	BQ195183.1	Unmapped	-4.61129	8.03154e-05	0.000249457	--
GE1102645	BM383618.1	CISH	-2.94946	0.00175228	0.00232079	cytokine inducible SH2-containing protein
GE1274249	BF391240.1	AHCYL1	3.15063	0.00342218	0.00391128	adenosylhomocysteinase-like 1
GE1269371	NM_133583.1	NDRG2	-2.95201	6.02466e-05	0.000249457	NDRG family member 2
GE1227732	CF110372.1	OGN	-2.61931	0.000531126	0.000846863	osteoglycin
GE1238552	BF542763.1	Unmapped	-2.60624	0.000218913	0.000425	--
GE1151438	H33519.1	TEF	-2.54075	0.00063082	0.000976596	thyrotrophic embryonic factor
GE1119512	BG373090.1	1300017J02Rik	-5.72371	2.15876e-05	0	RIKEN cDNA 1300017J02 gene
GE19696	NM_031073.1	NTF3	-2.7419	4.62904e-05	0	neurotrophin 3
GE1129269	BF525189.1	PPP2R5A	7.78506	2.81645e-05	0	protein phosphatase 2, regulatory subunit B', alpha
GE20078	NM_012949.1	ENO3	10.2488	0.00917736	0.00928088	enolase 3 (beta, muscle)
GE1152139	CB764169.1	Unmapped	-4.08037	5.68548e-06	0	--
GE1164588	XM_221454.2	KIAA2018	-3.07884	0.00904803	0.00911921	KIAA2018
GE13306	NM_172033.1	PLEKHB1	-3.62766	1.64118e-05	0	pleckstrin homology domain containing, family B (evectins) member 1
GE1169786	AI412456.1	Unmapped	-3.10103	0.000413119	0.000717188	--
GE1289657	CB545826.1	INPP5A	3.24463	0.00313574	0.00361142	inositol polyphosphate-5-phosphatase, 40kDa
GE19137	BF547056.1	PMEPA1	2.94779	0.00549097	0.00594	prostate transmembrane protein, androgen induced 1
GE1146961	BQ207225.1	RAB5C	3.5053	0.00011926	0.000249457	RAB5C, member RAS oncogene family
GE20101	CB580520.1	NES	4.80614	3.06855e-06	0	nestin
GE12372	AA818342.1	Unmapped	5.18944	0.00224131	0.0027515	--
GE13010	NM_053471.1	SEMA6B	-2.97908	0.000439656	0.000717188	sema domain, transmembrane domain (TM), and cytoplasmic domain, (semaphorin) 6B
GE14609	BF408402.1	ENC1	-2.83427	0.00242544	0.00295335	ectodermal-neural cortex 1 (with BTB-like domain)
GE13714	BI289464.1	Unmapped	-2.62285	0.000691362	0.001071	--
GE19215	BF551148.1	TRPC4AP	2.88075	0.000101895	0.000249457	transient receptor potential cation channel, subfamily C, member 4 associated protein
GE20845	NM_024369.1	FSTL1	14.2262	0.00241539	0.00295335	follistatin-like 1
GE14985	NM_199117.1	CBX7	-2.53272	0.00137095	0.00187895	chromobox homolog 7
GE20737	CB315117.1	ACP1 (includes EG:11431)	4.97966	0.000232545	0.000425	acid phosphatase 1, soluble
GE19703	M36410.1	SPR (includes EG:20751)	2.88512	3.9922e-05	0	sepiapterin reductase (7,8-dihydrobiopterin:NADP+ oxidoreductase)
GE18154	NM_145084.1	RETSAT	-2.68684	6.84234e-05	0.000249457	retinol saturase (all-trans-retinol 13,14-reductase)
GE1266242	CB314137.1	FTL	11.0214	5.20447e-05	0.000249457	ferritin, light polypeptide
GE1182072	CB795792.1	TIMP4	-3.06148	0.000328483	0.000583475	TIMP metallopeptidase inhibitor 4
GE1103097	CB586561.1	Unmapped	-2.5915	0.000514261	0.000846863	--
GE1223317	BI293563.1	Unmapped	3.88524	1.2462e-07	0	--
GE1215569	CF108004.1	Unmapped	-2.66702	0.00110346	0.00155833	--
GE1242049	BF285286.1	NXF1	5.63831	4.6844e-05	0	nuclear RNA export factor 1
GE20598	NM_019229.1	SLC12A4	4.88352	0.000366855	0.000717188	solute carrier family 12 (potassium/chloride transporters), member 4
GE14916	BQ207480.1	TNFRSF9	-4.07958	2.65443e-05	0	tumor necrosis factor receptor superfamily, member 9
GE1211831	BM384350.1	PRG4 (includes EG:10216)	9.78889	5.24141e-06	0	proteoglycan 4
GE1248360	AI030806.1	Unmapped	-11.1327	4.59036e-06	0	--
GE1247414	CB773476.1	RXRB	2.95818	0.00303688	0.00353985	retinoid X receptor, beta
GE21803	NM_013131.1	NR3C2 (includes EG:110784)	-2.71309	4.19323e-08	0	nuclear receptor subfamily 3, group C, member 2
GE1207856	NM_031154.1	GSTM2	-2.9037	0.000514801	0.000846863	glutathione S-transferase mu 2 (muscle)
GE1245072	BQ195276.1	OGDH	4.45816	0.000859853	0.00131561	oxoglutarate (alpha-ketoglutarate) dehydrogenase (lipoamide)
GE1191917	AI170349.1	Unmapped	-3.62351	5.42349e-06	0	--
GE15600	BE112853.1	TNNC2	14.6091	0.00595746	0.00640465	troponin C type 2 (fast)
GE1188602	AW531767.1	RGD1566296	-3.36291	3.61398e-06	0	similar to RIKEN cDNA B230114P05
GE19244	BF407327.1	LRG1 (includes EG:116844)	-3.65272	0.00142848	0.00187895	leucine-rich alpha-2-glycoprotein 1
GE13864	AI101017.1	Pcp4l1	-2.74271	0.000136052	0.000249457	Purkinje cell protein 4-like 1
GE1191718	BQ207684.1	CRTAP	3.62945	0.000882761	0.00131561	cartilage associated protein
GE18343	BF287191.1	WDR43	-2.63694	6.96397e-05	0.000249457	WD repeat domain 43
GE1167182	AF029241.1	Unmapped	-2.78276	0.000731247	0.001071	--
GE1228441	CF109741.1	Unmapped	-2.93794	0.000876681	0.00131561	--
GE21638	NM_017340.1	ACOX1	3.20435	0.000202832	0.000425	acyl-CoA oxidase 1, palmitoyl
GE1114090	BF545795.1	Zbtb20	2.62121	0.00824992	0.00840134	--
GE1238194	CA504241.1	Unmapped	3.32784	1.21311e-05	0	--
GE1167038	NM_012663.1	VAMP2	-2.7285	0.00355915	0.00410025	vesicle-associated membrane protein 2 (synaptobrevin 2)
GE1187034	BI299228.1	NTRK2	-2.86703	0.000106558	0.000249457	neurotrophic tyrosine kinase, receptor, type 2
GE1109967	BF287121.1	MYRIP	-3.05121	5.25619e-06	0	myosin VIIA and Rab interacting protein
GE1291392	CA504374.1	Unmapped	-2.87542	7.0357e-07	0	--
GE1269931	AI575209.1	Unmapped	-5.3595	9.1521e-05	0.000249457	--
GE13384	NM_053365.1	FABP4	-5.17406	0.000277035	0.000583475	fatty acid binding protein 4, adipocyte
GE12851	AA944568.1	PPIG	-2.64057	0.00012254	0.000249457	peptidylprolyl isomerase G (cyclophilin G)
GE1139993	BQ196058.1	ACER2	-3.17563	0.000641654	0.000976596	alkaline ceramidase 2
GE1273752	CK598132.1	NISCH	5.26667	0.000335942	0.000583475	nischarin
GE14656	AI227923.1	TNRC18	-2.65429	9.00282e-06	0	trinucleotide repeat containing 18
GE19404	AI071771.1	AKAP6	-3.08533	0.000650302	0.001071	A kinase (PRKA) anchor protein 6
GE13178	AF015953.1	ARNTL	2.75393	0.00778554	0.00806351	aryl hydrocarbon receptor nuclear translocator-like
GE16022	BM390305.1	HSPB7	-5.52029	0.000144149	0.000249457	heat shock 27kDa protein family, member 7 (cardiovascular)
GE1103532	BE118616.1	Unmapped	-2.55473	0.0014352	0.00187895	--
GE1290878	BG372422.1	Adam33	-2.69203	1.78646e-06	0	--
GE1259653	NM_053520.1	ELF1	2.71132	0.0069697	0.00731891	E74-like factor 1 (ets domain transcription factor)
GE1268714	BF420028.1	IL17D	-4.38619	1.0026e-06	0	interleukin 17D
GE13189	NM_031766.1	CPZ	-4.62274	1.41662e-05	0	carboxypeptidase Z
GE1113960	BQ189837.1	C8orf84	-3.58399	7.40429e-05	0.000249457	chromosome 8 open reading frame 84
GE16746	AW916836.1	SYNCRIP	-3.14237	0.000272953	0.000583475	synaptotagmin binding, cytoplasmic RNA interacting protein
GE18244	CA505336.1	Reep1	-4.12218	8.80495e-05	0.000249457	receptor accessory protein 1
GE1147399	BI279720.1	RASL12	-3.32116	0.000339144	0.000583475	RAS-like, family 12
GE1216143	CB316051.1	Unmapped	42.1794	0.000350787	0.000717188	--
GE1121373	BM387976.1	Unmapped	-2.50298	0.000357615	0.000717188	--
GE1268723	AA956464.1	WSB2	4.29067	0.000228526	0.000425	WD repeat and SOCS box containing 2
GE1262086	BF287752.1	FRMD8	2.75255	0.00156312	0.00212254	FERM domain containing 8
GE1159691	BF420033.1	TBX18	-2.50948	3.84678e-06	0	T-box 18
GE17072	BQ206824.1	NHP2	2.58141	8.15924e-06	0	NHP2 ribonucleoprotein homolog (yeast)
GE22266	NM_022298.1	TUBA1A	3.11821	0.00282529	0.00332093	tubulin, alpha 1a
GE19897	CF110715.1	Tpm4	6.6669	0.00682616	0.00714233	tropomyosin 4
GE1224767	CB545903.1	ARSI	4.50582	0.000115794	0.000249457	arylsulfatase family, member I
GE1244655	BI299688.1	RTP4	-2.54521	0.00782856	0.00806351	receptor (chemosensory) transporter protein 4
GE17049	AI071220.1	Unmapped	-3.13225	1.68378e-06	0	--
GE20800	NM_021762.1	TSN	2.62911	0.00210677	0.00264082	translin
GE22176	NM_031834.1	SULT1A1	-7.51274	5.36437e-05	0.000249457	sulfotransferase family, cytosolic, 1A, phenol-preferring, member 1
GE12299	BE117770.1	Zdhhc3	2.99848	0.000937096	0.00131561	zinc finger, DHHC-type containing 3
GE1223779	BQ211906.1	PER1	-4.71088	0.000187399	0.000425	period homolog 1 (Drosophila)
GE1254407	CK355665.1	FAIM3	3.23804	0.000130325	0.000249457	Fas apoptotic inhibitory molecule 3
GE1124144	BM385361.1	PPP1R12A	-2.85051	0.000203676	0.000425	protein phosphatase 1, regulatory subunit 12A
GE1301794	BE120173.1	C5orf41	-2.86419	3.74477e-05	0	chromosome 5 open reading frame 41
GE1199535	BE107989.1	ENDOU	-7.75659	0.000112553	0.000249457	endonuclease, polyU-specific
GE14271	AI171219.1	Unmapped	-3.5164	0.00264584	0.00314053	--
GE15717	NM_053492.1	SLC44A1	3.7466	0.00225394	0.00286098	solute carrier family 44, member 1
GE1221854	NM_021836.2	JUNB	9.11175	3.82818e-06	0	jun B proto-oncogene
GE13469	NM_022177.2	CXCL12 (includes EG:20315)	-3.88263	0.000225853	0.000425	chemokine (C-X-C motif) ligand 12
GE1196053	NM_017214.1	RGS4	-3.8479	0.00135822	0.00187895	regulator of G-protein signaling 4
GE1270020	H31469.1	KIF22	6.51885	2.9854e-06	0	kinesin family member 22
GE20004	NM_012844.1	EPHX1	-3.59636	9.26531e-05	0.000249457	epoxide hydrolase 1, microsomal (xenobiotic)
GE20104	NM_012993.1	NRD1 (includes EG:230598)	3.18869	0.000254064	0.000583475	nardilysin (N-arginine dibasic convertase)
GE15330	BG374921.1	Unmapped	-8.898	0.00560347	0.00601967	--
GE13416	AI103144.1	SLCO2B1	-2.70353	0.00527691	0.00575106	solute carrier organic anion transporter family, member 2B1
GE1208357	BE111123.1	DACT1	2.79037	0.000786201	0.00119221	dapper, antagonist of beta-catenin, homolog 1 (Xenopus laevis)
GE1188218	AI716005.1	Unmapped	-3.08885	2.63965e-05	0	--
GE1171983	CK364314.1	SUPT16H	3.29851	0.00155296	0.00212254	suppressor of Ty 16 homolog (S. cerevisiae)
GE1163490	BE119660.1	Unmapped	-3.28552	0.000805973	0.00119221	--
GE1138811	BF522611.1	Unmapped	3.0012	0.000160457	0.000425	--
GE1224991	BM390334.1	MYH11	-3.62492	4.90276e-05	0	myosin, heavy chain 11, smooth muscle
GE15477	BE117724.1	DDR2 (includes EG:18214)	-2.59113	6.13399e-05	0.000249457	discoidin domain receptor tyrosine kinase 2
GE1297427	BU759994.1	Unmapped	-3.70768	5.83065e-05	0.000249457	--
GE1183178	CF110561.1	MYO1B	-2.79792	0.000174245	0.000425	myosin IB
GE1108825	BF558568.1	PMF1	2.61234	5.69946e-06	0	polyamine-modulated factor 1
GE1174632	NM_057187.1	GRIFIN	-6.59468	0.00307469	0.00361142	galectin-related inter-fiber protein
GE21850	NM_012792.1	FMO1 (includes EG:14261)	-3.47536	0.00179309	0.00232079	flavin containing monooxygenase 1
GE1134483	AI137568.1	Unmapped	-2.5661	0.000509331	0.000846863	--
GE1121760	CK600150.1	JAM2	2.69741	0.001939	0.00243603	junctional adhesion molecule 2
GE1126846	CK602966.1	DPF2	3.91574	0.000317488	0.000583475	D4, zinc and double PHD fingers family 2
GE17140	BE097553.1	APLN	-2.87611	2.02576e-05	0	apelin
GE14540	BI277635.1	RASSF3	-2.84591	5.56868e-05	0.000249457	Ras association (RalGDS/AF-6) domain family member 3
GE16279	NM_182737.1	SYNM	-3.11945	0.00020768	0.000425	synemin, intermediate filament protein
GE17014	AW919666.1	LMCD1	-2.57075	2.71149e-05	0	LIM and cysteine-rich domains 1
GE14464	BM389543.1	Rbpms2	-3.20159	8.39343e-06	0	RNA binding protein with multiple splicing 2
GE1157880	CA509759.1	H19	3.21686	0.00011963	0.000249457	H19, imprinted maternally expressed transcript (non-protein coding)
GE13690	AI010432.1	PPP1R3D	-2.93377	4.48453e-05	0	protein phosphatase 1, regulatory subunit 3D
GE20406	NM_017188.1	UNC119	-2.60569	7.82589e-07	0	unc-119 homolog (C. elegans)
GE14038	AI407234.1	PYROXD2	-3.28179	3.15909e-05	0	pyridine nucleotide-disulphide oxidoreductase domain 2
GE21119	NM_139105.1	LOC100360501	7.02698	0.000398038	0.000717188	--
GE1163120	CB782366.1	Unmapped	-3.72058	2.79514e-05	0	--
GE13571	NM_053440.1	STMN2	-2.70494	0.00304012	0.00353985	stathmin-like 2
GE20281	NM_017022.1	ITGB1	9.3555	0.00211299	0.00264082	integrin, beta 1 (fibronectin receptor, beta polypeptide, antigen CD29 includes MDF2, MSK12)
GE19483	NM_057104.1	ENPP2	-3.07406	0.0018434	0.00232079	ectonucleotide pyrophosphatase/phosphodiesterase 2
GE16379	BM391124.1	PRODH	-5.68412	1.06622e-05	0	proline dehydrogenase (oxidase) 1
GE18857	BF409560.1	ABHD14B	-2.69489	0.000300819	0.000583475	abhydrolase domain containing 14B
GE15799	NM_144737.1	FMO2	-15.4661	0.000126882	0.000249457	flavin containing monooxygenase 2 (non-functional)
GE1215033	AI136235.1	SMAD7	3.33088	0.000192521	0.000425	SMAD family member 7
GE1110721	BF567788.1	Unmapped	-2.74407	2.1701e-05	0	--
GE1128976	CK218652.1	Unmapped	-2.82578	8.54528e-05	0.000249457	--
GE1149809	CB750947.1	Unmapped	-3.64476	0.000351886	0.000717188	--
GE1135602	BF288205.1	Unmapped	-2.93116	7.10607e-05	0.000249457	--
GE1185531	AW526657.1	Unmapped	-2.52593	0.000138028	0.000249457	--
GE1141691	AW527458.1	Unmapped	-3.11571	0.00252246	0.00303571	--
GE1113748	BI282157.1	Unmapped	-3.96479	0.000536377	0.000846863	--
GE17230	BF399156.1	Cytl1	-5.85637	5.61945e-05	0.000249457	cytokine-like 1
GE1306066	NM_012959.1	GFRA1	-3.4142	0.000100641	0.000249457	GDNF family receptor alpha 1
GE1185961	CF106916.1	Unmapped	-2.79759	0.000361018	0.000717188	--
GE1219866	BQ195430.1	POLM	-2.64421	2.48426e-05	0	polymerase (DNA directed), mu
GE1274568	BE118653.1	Unmapped	-3.24603	5.34047e-05	0.000249457	--
GE20195	NM_013128.1	CPE (includes EG:12876)	-3.58911	1.76234e-05	0	carboxypeptidase E
GE21725	NM_024158.1	DCK	-3.13187	0.0039949	0.004489	deoxycytidine kinase
GE18120	BF282574.1	Unmapped	-4.11157	0.000176956	0.000425	--
GE1300626	AY059382.1	HEY2	2.69278	0.00130887	0.00177062	hairy/enhancer-of-split related with YRPW motif 2
GE1267740	AW530236.1	MKNK2	2.88085	0.00799989	0.00821477	MAP kinase interacting serine/threonine kinase 2
GE1175399	AA926184.1	TIMD4	-4.32683	0.000598211	0.000976596	T-cell immunoglobulin and mucin domain containing 4
GE1145645	AI058615.1	Unmapped	-2.65636	0.000136042	0.000249457	--
GE20394	NM_017174.1	PLA2G5	-2.96133	2.81378e-05	0	phospholipase A2, group V
GE1257120	CK482420.1	Unmapped	-2.88537	0.000741913	0.001071	--
GE1251530	AW532478.1	GFI1B	3.0242	0.000381139	0.000717188	growth factor independent 1B transcription repressor
GE1228154	NM_080783.1	GALE	2.75834	2.81976e-06	0	UDP-galactose-4-epimerase
GE1156457	CF111193.1	B2M	-2.50403	2.33731e-05	0	beta-2-microglobulin
GE1116696	AY007691.1	VCAN	3.51906	1.19655e-05	0	versican
GE21110	X56228.1	TST	-2.70006	0.000347169	0.000583475	thiosulfate sulfurtransferase (rhodanese)
GE21449	CK472405.1	RAB6A	3.26168	0.00628639	0.00670928	RAB6A, member RAS oncogene family
GE18300	BF285211.1	RCOR2	-3.32426	5.95423e-05	0.000249457	REST corepressor 2
GE1193193	BE101110.1	AP4E1	-4.00314	7.33269e-06	0	adaptor-related protein complex 4, epsilon 1 subunit
GE21193	NM_031686.1	SCN7A	-3.38696	0.00129748	0.00177062	sodium channel, voltage-gated, type VII, alpha
GE16815	AW917661.1	OLFML1	-3.15703	8.75437e-06	0	olfactomedin-like 1
GE15237	AI411088.1	Slc48a1	-2.60802	7.93861e-05	0.000249457	solute carrier family 48 (heme transporter), member 1
GE1154500	BQ203775.1	Mpzl2	-2.95883	0.000679416	0.001071	myelin protein zero-like 2
GE1279845	AW523915.1	APOLD1	-2.82284	0.00499978	0.00546429	apolipoprotein L domain containing 1
GE1140176	L10668.1	PYGB	-2.54967	5.56218e-06	0	phosphorylase, glycogen; brain
GE1126209	CK479337.1	COL4A2	9.73704	0.000900211	0.00131561	collagen, type IV, alpha 2
GE1219250	AW141133.1	SUN2	4.75332	0.000210198	0.000425	Sad1 and UNC84 domain containing 2
GE1230382	CK365646.1	Ube2z	3.35361	0.00018333	0.000425	ubiquitin-conjugating enzyme E2Z
GE1104583	BG375866.1	Ankrd12	-2.57264	0.000387581	0.000717188	--
GE1178712	BM384356.1	Porf1	4.93384	0.000109087	0.000249457	preoptic regulatory factor 1
GE17314	BE104254.1	PPP1R12C	-3.29103	0.00103218	0.00143438	protein phosphatase 1, regulatory subunit 12C
GE13881	NM_138892.1	DCTPP1	3.08304	6.36711e-06	0	dCTP pyrophosphatase 1
GE1290622	H34326.1	TMEM184B	2.5986	0.00332929	0.00381537	transmembrane protein 184B
GE15244	AI411194.1	PNPLA2	-2.57886	0.00110736	0.00155833	patatin-like phospholipase domain containing 2
GE15608	AI706451.1	RAB6A	2.73961	0.00649004	0.0068903	RAB6A, member RAS oncogene family
GE1126739	CA505052.1	RSRC1	-3.10228	0.000146667	0.000249457	arginine/serine-rich coiled-coil 1
GE14788	AI231834.1	Unmapped	-2.63202	3.67557e-05	0	--
GE1242149	AW921699.1	C14orf28	-2.82792	2.48082e-05	0	chromosome 14 open reading frame 28
GE1100537	CA508588.1	Eny2	-2.57054	0.00083308	0.00119221	--
GE20644	NM_019296.1	CDK1	7.25791	5.07498e-07	0	cyclin-dependent kinase 1
GE16247	AW526033.1	Unmapped	-3.39361	5.0507e-05	0.000249457	--
GE17022	AW919837.1	ADRA2A	-3.8581	0.00311497	0.00361142	adrenergic, alpha-2A-, receptor
GE18205	BF283760.1	LDB2	-2.8832	0.0017602	0.00232079	LIM domain binding 2
GE17259	BE101323.1	HJURP	2.69505	0.000260844	0.000583475	Holliday junction recognition protein
GE20448	NM_017248.1	hCG 2023776	6.6743	0.000500769	0.000846863	heterogeneous nuclear ribonucleoprotein A1 pseudogene 8
GE14029	NM_080892.1	SELENBP1	-4.03796	3.69127e-05	0	selenium binding protein 1
GE21731	NM_022441.1	ACVRL1	3.61259	0.00192819	0.00243603	activin A receptor type II-like 1
GE20685	NM_019363.2	AOX1	-3.03849	0.00099568	0.00143438	aldehyde oxidase 1
GE1206539	BM388140.1	TUBA4A	3.50099	0.00196851	0.00253591	tubulin, alpha 4a
GE1241790	CK596710.1	BCL7B	2.76114	0.00349746	0.00399627	B-cell CLL/lymphoma 7B
GE1200806	AA997482.1	Unmapped	-2.60258	8.7069e-05	0.000249457	--
GE1206650	AI555931.1	NAALAD2	-4.16523	1.17706e-05	0	N-acetylated alpha-linked acidic dipeptidase 2
GE1273565	AI071894.1	Unmapped	-2.55333	0.00226476	0.00286098	--
GE1192761	NM_133545.1	PTPN21	-2.60208	0.000250978	0.000583475	protein tyrosine phosphatase, non-receptor type 21
GE16525	AI136125.1	Unmapped	-2.68	2.73385e-05	0	--
GE18266	BF284876.1	Unmapped	-2.50244	0.00021726	0.000425	--
GE20453	NM_017259.1	BTG2	-3.78156	0.00318301	0.00370909	BTG family, member 2
GE13354	NM_031509.1	GSTA1	-3.00095	0.00582749	0.00620559	glutathione S-transferase alpha 1
GE16285	BE097350.1	CCDC8	-2.69484	2.41333e-05	0	coiled-coil domain containing 8
GE1132681	AA998269.1	NEXN	-2.67148	0.00171557	0.00224224	nexilin (F actin binding protein)
GE1137951	NM_012620.1	SERPINE1	3.17319	0.00406957	0.00456772	serpin peptidase inhibitor, clade E (nexin, plasminogen activator inhibitor type 1), member 1
GE22080	NM_019212.2	ACTA1	12.8025	0.00265202	0.00324424	actin, alpha 1, skeletal muscle
GE16197	BM385712.1	C2orf40	-4.58909	1.53749e-07	0	chromosome 2 open reading frame 40
GE1241513	CK599706.1	HTRA3	8.1435	0.000246567	0.000425	HtrA serine peptidase 3
GE17977	BE120360.1	MDH1	-2.99513	0.000510053	0.000846863	malate dehydrogenase 1, NAD (soluble)
GE1264183	BF564460.1	Abca8a	-2.9001	0.00435938	0.00486651	ATP-binding cassette, sub-family A (ABC1), member 8a
GE1125640	BQ206282.1	THY1	3.06639	0.000103876	0.000249457	Thy-1 cell surface antigen
GE1175108	CK481021.1	PPP2R4	3.66644	0.00969905	0.0097	protein phosphatase 2A activator, regulatory subunit 4
GE1200546	NM_199502.1	CHRDL1	-4.884	0.000115197	0.000249457	chordin-like 1
GE1285906	BF408099.1	PCDH18	-2.80969	7.46873e-05	0.000249457	protocadherin 18
GE1165734	AA963077.1	Unmapped	-4.23937	0.000707707	0.001071	--
GE12903	AA946350.1	Unmapped	-2.7081	0.000216516	0.000425	--
GE19399	BF564460.1	Abca8a	-2.55208	0.00941039	0.00946184	ATP-binding cassette, sub-family A (ABC1), member 8a
GE14968	BE116034.1	Unmapped	-4.0275	3.78728e-05	0	--
GE1113210	BE113999.1	WEE1	-3.09174	0.004078	0.00456772	WEE1 homolog (S. pombe)
GE1246096	NM_058213.1	Unmapped	4.43227	0.00777418	0.00806351	--
GE1252846	BM386326.1	MFAP2	-2.81863	0.00408601	0.00456772	microfibrillar-associated protein 2
GE15226	BQ190613.1	Unmapped	-3.40947	0.000254583	0.000583475	--
GE20331	CB797254.1	BGN	13.7432	0.000435346	0.000717188	biglycan
GE1176364	AI072166.1	PDLIM3	-3.14527	0.000411099	0.000717188	PDZ and LIM domain 3
GE1176585	BE108904.1	Unmapped	-3.0018	8.76999e-05	0.000249457	--
GE1161545	NM_012820.1	ACSL1	-4.1312	0.00737616	0.00771955	acyl-CoA synthetase long-chain family member 1
GE1204038	CF114762.1	FBXO30	-2.55692	8.9689e-05	0.000249457	F-box protein 30
GE1243634	CK603238.1	WDR18	3.96415	0.00086176	0.00131561	WD repeat domain 18
GE20192	NM_013124.1	PPARG	-5.35714	0.0025453	0.00303571	peroxisome proliferator-activated receptor gamma
GE15249	AI411222.1	TIMP4	-3.93872	0.000719492	0.001071	TIMP metallopeptidase inhibitor 4
GE18188	BF283600.1	PAPSS2	-2.58488	6.85969e-05	0.000249457	3'-phosphoadenosine 5'-phosphosulfate synthase 2
GE20393	NM_017173.1	SERPINH1	6.40407	0.000117447	0.000249457	serpin peptidase inhibitor, clade H (heat shock protein 47), member 1, (collagen binding protein 1)
GE1104122	BE110328.1	Unmapped	-3.49018	0.00125457	0.00177062	--
GE1224592	CB794382.1	Unmapped	-3.50007	0.000143727	0.000249457	--
GE17760	BI281456.1	Unmapped	-2.76326	3.19626e-05	0	--
GE1239786	BE117624.1	Unmapped	-2.85655	0.000376928	0.000717188	--
GE1257656	BF409027.1	Unmapped	-14.8645	7.02207e-05	0.000249457	--
GE1188463	CB315584.1	ART3	-2.86878	0.00835231	0.008568	ADP-ribosyltransferase 3
GE17762	AY390379.1	RAPGEF5	-4.362	0.000235591	0.000425	Rap guanine nucleotide exchange factor (GEF) 5
GE15045	AI406964.1	Unmapped	-3.40558	7.63425e-05	0.000249457	--
GE13261	NM_139230.1	NEXN	-2.83315	0.000548619	0.000846863	nexilin (F actin binding protein)
GE1123257	AW918442.1	AKR7A2	4.73144	8.62919e-05	0.000249457	aldo-keto reductase family 7, member A2 (aflatoxin aldehyde reductase)
GE18721	BQ208556.1	Unmapped	-4.8753	0.000635546	0.000976596	--
GE22155	NM_133290.2	ZFP36	-4.21063	0.00797143	0.00821477	zinc finger protein 36, C3H type, homolog (mouse)
GE1103849	CA504475.1	RND1	-2.81985	0.00952689	0.00954158	Rho family GTPase 1
GE1132312	H34251.1	C11orf49	2.94549	3.68809e-05	0	chromosome 11 open reading frame 49
GE1249783	BF551978.1	Unmapped	-3.28077	1.51647e-05	0	--
GE1112269	BM391572.1	CFD	-4.59837	0.00871134	0.00883473	complement factor D (adipsin)
GE21181	NM_053965.1	SLC25A20	2.9926	0.000675816	0.001071	solute carrier family 25 (carnitine/acylcarnitine translocase), member 20
GE21643	NM_031972.1	ALDH3A1	-9.35879	2.34313e-06	0	aldehyde dehydrogenase 3 family, member A1
GE1198310	BE113756.1	TBKBP1	-2.56405	0.000845119	0.00119221	TBK1 binding protein 1
GE1170854	BI298010.1	Unmapped	-3.00667	0.000485634	0.000846863	--
GE13955	AI103106.1	LMNB1	2.80852	1.71549e-05	0	lamin B1
GE15269	AI411412.1	MOSC1	-2.92093	0.00196975	0.00253591	MOCO sulphurase C-terminal domain containing 1
GE1228998	BF397406.1	Unmapped	-2.58289	0.000150521	0.000425	--
GE1158844	BI294806.1	RGD1563507	-3.04951	0.000698801	0.001071	similar to RIKEN cDNA 1700019G17
GE1160340	BE110376.1	RAB21	-2.63634	0.00137872	0.00187895	RAB21, member RAS oncogene family
GE21085	NM_031521.1	NCAM1	2.83237	0.000839941	0.00119221	neural cell adhesion molecule 1
GE1222864	NM_178847.1	CYP27A1	-3.52688	3.98754e-05	0	cytochrome P450, family 27, subfamily A, polypeptide 1
GE1197165	CF114752.1	LDB2	-3.8286	2.16724e-05	0	LIM domain binding 2
GE1103943	CA507269.1	MAOA	-3.07625	0.00659038	0.00698018	monoamine oxidase A
GE13529	NM_173337.1	CAMK2N1	-2.99046	7.68382e-06	0	calcium/calmodulin-dependent protein kinase II inhibitor 1
GE1157806	NM_057212.1	TMEM158	3.30158	0.000111888	0.000249457	transmembrane protein 158 (gene/pseudogene)
GE1280728	BF413367.1	Unmapped	-3.90441	0.000653351	0.001071	--
GE18507	BF395415.1	DPT	-3.6242	0.00341204	0.00391128	dermatopontin
GE1250832	U13177.1	Epb41l4b	-3.81518	0.000724037	0.001071	erythrocyte membrane protein band 4.1 like 4B
GE15589	AI603128.1	CCNA2	6.63804	3.86285e-06	0	cyclin A2
GE15967	AW144517.1	Unmapped	-3.99956	0.000649261	0.000976596	--
GE1125562	BQ211939.1	RNF115	-3.17646	0.00583831	0.00620559	ring finger protein 115
GE1190705	BE110275.1	Unmapped	-3.0704	0.000336216	0.000583475	--
GE1257538	BM391552.1	SRPX2	3.31597	5.04999e-05	0.000249457	sushi-repeat containing protein, X-linked 2
GE17589	BE109691.1	RGD1561778	3.9511	0.000583701	0.000976596	similar to dendritic cell-derived immunoglobulin(Ig)-like receptor 1, DIgR1 - mouse
GE15160	AI409186.1	TMEM204	-3.47219	0.000548771	0.000846863	transmembrane protein 204
GE1184188	CF110380.1	PLSCR4	-2.70526	1.17295e-05	0	phospholipid scramblase 4
GE16489	AW914937.1	SEMA5A	-3.18593	0.00123633	0.0016844	sema domain, seven thrombospondin repeats (type 1 and type 1-like), transmembrane domain (TM) and short cytoplasmic domain, (semaphorin) 5A
GE1246185	BQ201674.1	CITED2	-2.6785	9.31226e-05	0.000249457	Cbp/p300-interacting transactivator, with Glu/Asp-rich carboxy-terminal domain, 2
GE12875	AA945750.1	Unmapped	-5.61556	0.00353935	0.00399627	--
GE20888	NM_017244.1	CRABP2	5.19067	2.66436e-05	0	cellular retinoic acid binding protein 2
GE1139316	BI297139.1	GMNN	2.84499	0.000188396	0.000425	geminin, DNA replication inhibitor
GE1123899	BQ200125.1	Akr1c19	-4.21833	4.06105e-05	0	aldo-keto reductase family 1, member C19
GE20144	NM_013057.1	F3	-2.86493	9.70993e-05	0.000249457	coagulation factor III (thromboplastin, tissue factor)
GE1178622	CK366904.1	Unmapped	-2.78476	0.00445589	0.00495324	--
GE20981	NM_053896.1	ALDH1A2	-2.62644	0.00279521	0.00332093	aldehyde dehydrogenase 1 family, member A2
GE21234	NM_031541.1	SCARB1	-3.81219	0.000705947	0.001071	scavenger receptor class B, member 1
GE13444	AF187814.1	Cml3/Gm4477	-3.34992	0.0083062	0.00848486	camello-like 3
GE1292690	BQ210713.1	ANKRD12	-3.27086	0.000109871	0.000249457	ankyrin repeat domain 12
GE15490	BF408953.1	Unmapped	-2.58931	0.000172456	0.000425	--
GE1258195	AI407793.1	Unmapped	-2.87651	0.00284285	0.00332093	--
GE1303694	NM_022383.1	CAP1	8.51352	0.000575853	0.000976596	CAP, adenylate cyclase-associated protein 1 (yeast)
GE1135828	CK597463.1	CXCL16	4.12603	0.00198188	0.00253591	chemokine (C-X-C motif) ligand 16
GE1265065	CF111110.1	CLIC1	4.14875	0.00128803	0.00177062	chloride intracellular channel 1
GE1273791	BE102001.1	Prdm8	-3.13508	0.00241383	0.00295335	--
GE1270729	BF408831.1	Unmapped	2.97591	0.000741094	0.001071	--
GE1239856	BI276076.1	Unmapped	-3.09423	3.39845e-05	0	--
GE1108396	BI288592.1	Unmapped	-3.24825	1.2717e-05	0	--
GE1182971	BQ202030.1	ZNF317	-2.64828	0.0015215	0.00200145	zinc finger protein 317
GE1181480	AI555023.1	NACC2	-2.60794	4.44878e-05	0	NACC family member 2, BEN and BTB (POZ) domain containing
GE1247152	CK596851.1	Aida	4.68671	0.00674627	0.00705344	--
GE1244548	CB327764.1	Unmapped	-4.46195	0.00124509	0.0016844	--
GE17463	BE108382.1	SRRM2	-2.8767	0.000115868	0.000249457	serine/arginine repetitive matrix 2
GE1261902	NM_024353.1	PLCB4	-3.14252	5.12792e-05	0.000249457	phospholipase C, beta 4
GE1293652	NM_053430.1	FEN1	2.58667	0.00100868	0.00143438	flap structure-specific endonuclease 1
GE1286147	BE099812.1	Unmapped	-2.6621	0.000528698	0.000846863	--
GE20843	NM_033485.2	PAWR	-3.02764	1.59435e-05	0	PRKC, apoptosis, WT1, regulator
GE16046	C06846.1	SMARCD3	-2.68706	0.00422192	0.0046678	SWI/SNF related, matrix associated, actin dependent regulator of chromatin, subfamily d, member 3
GE21164	NM_031688.1	SNCG	-5.87734	0.00473048	0.00514869	synuclein, gamma (breast cancer-specific protein 1)
GE18550	BE111563.1	Unmapped	-2.93723	0.00375748	0.00430667	--
GE12252	BM388122.1	Unmapped	-2.56241	0.000619144	0.000976596	--
GE21549	BC060573.1	UCHL1	3.01473	0.00245094	0.00303571	ubiquitin carboxyl-terminal esterase L1 (ubiquitin thiolesterase)
GE1249042	NM_145081.3	OPTN	-3.04247	0.00130046	0.00177062	optineurin
GE1187974	AI555235.1	Unmapped	-2.54975	0.000259693	0.000583475	--
GE1131778	CA508223.1	Unmapped	-2.69324	6.14724e-06	0	--
GE1138642	BQ190654.1	Unmapped	-3.78259	6.99022e-05	0.000249457	--
GE1226484	BI296447.1	DLG2	-2.74305	0.000338596	0.000583475	discs, large homolog 2 (Drosophila)
GE1282477	BF418003.1	Unmapped	-2.54878	0.0022315	0.0027515	--
GE1187576	BQ204879.1	TMEM204	-3.57437	0.000224069	0.000425	transmembrane protein 204
GE1203265	BF392851.1	STRBP	-2.68464	8.08115e-05	0.000249457	spermatid perinuclear RNA binding protein
GE1162644	BQ193813.1	COL8A1	5.77284	0.000738431	0.001071	collagen, type VIII, alpha 1
GE1306172	BF391120.1	SPOCK2	-3.71124	5.93708e-05	0.000249457	sparc/osteonectin, cwcv and kazal-like domains proteoglycan (testican) 2
GE1247404	BF393163.1	Unmapped	-3.20813	0.000521992	0.000846863	--
GE1136214	BF392526.1	Unmapped	-2.74226	0.00260409	0.00314053	--
GE19124	AI547609.1	Unmapped	-2.91745	0.00130765	0.00177062	--
GE1302309	BI304061.1	KIAA1217	-2.77501	0.000801423	0.00119221	KIAA1217
GE1261496	BQ199076.1	TACC3	2.98421	1.84774e-05	0	transforming, acidic coiled-coil containing protein 3
GE1160272	CA506295.1	FAM122B	-2.74514	0.00016075	0.000425	family with sequence similarity 122B
GE1215248	NM_133538.1	IL13RA2	-3.13956	0.00082303	0.00119221	interleukin 13 receptor, alpha 2
GE21693	NM_172008.1	CANX	3.24003	0.00176712	0.00232079	calnexin
GE1203379	BE117612.1	Unmapped	-2.98708	3.89288e-05	0	--
GE1121693	AW529242.1	Unmapped	-2.54146	0.00458816	0.0050512	--
GE13557	AF290213.1	CACNA1H	-3.06463	0.000434448	0.000717188	calcium channel, voltage-dependent, T type, alpha 1H subunit
GE1281460	AI454945.1	COL28A1	-3.51383	0.0031477	0.00361142	collagen, type XXVIII, alpha 1
GE22038	BF401186.1	CAMK2G	-2.53365	0.000267862	0.000583475	calcium/calmodulin-dependent protein kinase II gamma
GE13090	NM_031345.1	Tsc22d3	-4.06415	0.00238897	0.00295335	TSC22 domain family, member 3
GE17240	BQ194296.1	Unmapped	-2.79396	0.000290032	0.000583475	--
GE20633	NM_019282.1	GREM1	-3.01001	0.00672052	0.00705344	gremlin 1
GE14912	AI236027.1	Unmapped	-3.29657	3.5087e-05	0	--
GE1273349	BE113795.1	MMD	-2.84219	0.00395541	0.004489	monocyte to macrophage differentiation-associated
GE1252795	BQ199797.1	Nol9	-3.01794	6.24522e-05	0.000249457	--
GE1231279	BQ205737.1	EFEMP1	-2.50055	0.00133413	0.00177062	EGF containing fibulin-like extracellular matrix protein 1
GE1295677	BI296089.1	RGD1562101	-2.6389	0.0017242	0.00224224	similar to very large G-protein coupled receptor 1
GE1280724	AA998612.1	Unmapped	-3.27245	8.17193e-05	0.000249457	--
GE1186856	BF389537.1	TIPARP	-2.50028	0.00505615	0.00554716	TCDD-inducible poly(ADP-ribose) polymerase
GE1145336	NM_032062.1	KALRN	-2.94746	6.6498e-05	0.000249457	kalirin, RhoGEF kinase
GE12678	AA892864.1	MGLL	-3.16266	0.000462114	0.000846863	monoglyceride lipase
GE1128998	XM_236536.2	MORC4	-2.83083	0.000428813	0.000717188	MORC family CW-type zinc finger 4
GE1277201	BG380938.1	DGKI	-2.77431	1.55228e-05	0	diacylglycerol kinase, iota
GE14213	BM387569.1	Unmapped	-2.82861	0.000175953	0.000425	--
GE20874	NM_053865.1	RTN1 (includes EG:104001)	-2.63913	0.00254716	0.00303571	reticulon 1
GE15400	BF412142.1	PORCN	-2.73203	0.000535705	0.000846863	porcupine homolog (Drosophila)
GE1276851	NM_175708.2	CA11	-3.29828	3.89207e-05	0	carbonic anhydrase XI
GE1196496	NM_144737.1	FMO2	-16.4615	0.000231273	0.000425	flavin containing monooxygenase 2 (non-functional)
GE15951	BQ192801.1	ITGBL1	-3.5042	0.000684888	0.001071	integrin, beta-like 1 (with EGF-like repeat domains)
GE1263969	BQ193707.1	SEPT8	-2.60356	0.00100396	0.00143438	septin 8
GE1266681	BM391716.1	Unmapped	-2.70723	0.000390456	0.000717188	--
GE1129499	BI276565.1	SLC24A3	-3.82945	8.4394e-05	0.000249457	solute carrier family 24 (sodium/potassium/calcium exchanger), member 3
GE16870	AI111417.1	Jam2	-3.095	9.30044e-05	0.000249457	junctional adhesion molecule 2
GE1252195	CA506650.1	TBX15	-3.10995	0.000114755	0.000249457	T-box 15
GE1287783	CA510200.1	CEP55	5.03177	2.47707e-05	0	centrosomal protein 55kDa
GE1188814	BQ192559.1	ADAM12	5.40223	1.19476e-05	0	ADAM metallopeptidase domain 12
GE1220905	AW528001.1	ASPM	4.44995	5.0458e-06	0	asp (abnormal spindle) homolog, microcephaly associated (Drosophila)
GE1222504	CA508780.1	Gp49a/Lilrb4	3.06309	0.00512049	0.00554716	leukocyte immunoglobulin-like receptor, subfamily B, member 4
GE1161550	BF398358.1	PBK	6.29483	1.84745e-06	0	PDZ binding kinase
GE1125000	BU760297.1	Unmapped	4.75064	0.0045113	0.00495324	--
GE1242733	BQ208198.1	Cenpw	3.82166	2.02072e-07	0	centromere protein W
GE19553	NM_053749.1	AURKB	2.66054	8.13185e-05	0.000249457	aurora kinase B
GE1273147	CA509642.1	IL1RN	3.30493	0.00686395	0.00723082	interleukin 1 receptor antagonist
GE1142012	NM_022605.1	HPSE	2.5327	0.00853435	0.00865078	heparanase
GE1249118	CK602288.1	Unmapped	-2.5616	0.00110634	0.00155833	--
GE1121697	CF110971.1	ANXA8/ANXA8L1	4.37384	0.00254535	0.00303571	annexin A8
GE1227282	NM_171993.1	CDC20	5.07307	7.58596e-06	0	cell division cycle 20 homolog (S. cerevisiae)
GE1108892	XM_342028.1	Ms4a6d	2.55175	0.00790425	0.00814854	membrane-spanning 4-domains, subfamily A, member 6D
GE19207	BF550800.1	CENPT	6.49908	1.19265e-06	0	centromere protein T
GE1162720	NM_017016.1	HDC	-3.41719	0.000414996	0.000717188	histidine decarboxylase
GE1263786	NM_133566.1	CST6 (includes EG:1474)	3.39633	0.00965859	0.0097	cystatin E/M
GE12494	AA850509.1	TRIP13	2.75111	8.10379e-06	0	thyroid hormone receptor interactor 13
GE1112587	BF413383.1	Unmapped	-3.85391	0.000215914	0.000425	--
GE1252066	CA510347.1	Unmapped	-5.91666	1.69589e-06	0	--
GE22094	NM_017195.1	GAP43	3.13428	0.00111326	0.00155833	growth associated protein 43
GE1216426	AA819186.1	WNT9B	14.3733	1.96464e-05	0	wingless-type MMTV integration site family, member 9B
GE1291758	CB609543.1	LGI1	-4.40078	0.000148188	0.000249457	leucine-rich, glioma inactivated 1
GE1126500	AI235046.1	Unmapped	-2.92997	0.000660768	0.001071	--
GE1277241	BE111697.1	KIF20A	4.40259	1.75416e-07	0	kinesin family member 20A
GE1112670	NM_022391.1	PTTG1	5.2668	8.78884e-07	0	pituitary tumor-transforming 1
GE1300831	NM_022274.1	BIRC5	5.09277	3.33887e-05	0	baculoviral IAP repeat containing 5
GE1215200	NM_019172.3	GALR2	-2.71464	0.00104396	0.00143438	galanin receptor 2
GE1278875	BQ210112.1	Unmapped	-5.64212	1.72608e-05	0	--
GE1115052	H31552.1	TOP2A	6.57999	5.87856e-06	0	topoisomerase (DNA) II alpha 170kDa
GE1180299	NM_171991.1	CCNB1	4.14574	0.000171875	0.000425	cyclin B1
GE1122447	BF387360.1	Igsf7	3.15277	0.00118869	0.0016844	--
GE1247259	BM385472.1	Unmapped	-3.08221	0.00645934	0.0068903	--
GE17510	BE115287.1	CNTN1	-5.61993	0.00269049	0.00324424	contactin 1
GE20923	U36992.1	CYP7B1	-3.19784	0.000247861	0.000425	cytochrome P450, family 7, subfamily B, polypeptide 1
GE1214541	AW535524.1	Unmapped	3.68342	0.00145834	0.00200145	--
GE19849	NM_012596.1	LEPR	-2.76316	0.00131857	0.00177062	leptin receptor
GE1210851	BF544003.1	DSN1 (includes EG:100002916)	2.68637	0.000550634	0.000976596	DSN1, MIND kinetochore complex component, homolog (S. cerevisiae)
GE1153852	AI407400.1	Unmapped	-2.74271	0.00322626	0.00370909	--
GE19947	NM_012757.1	MAS1	-4.55324	8.30806e-05	0.000249457	MAS1 oncogene
GE1142251	BM389972.1	UNC5CL	3.07367	0.00916646	0.00928088	unc-5 homolog C (C. elegans)-like
GE1231796	CA508578.1	RRM2	7.46833	5.1334e-06	0	ribonucleotide reductase M2
GE1196702	BE113443.1	KIF23	4.13831	9.38732e-06	0	kinesin family member 23
GE1184287	BQ194530.1	RAB15	4.99323	0.000638304	0.000976596	RAB15, member RAS onocogene family
GE1199442	BI276209.1	SLC22A23	-3.13296	0.00381295	0.00430667	solute carrier family 22, member 23
GE1264112	BF565985.1	Unmapped	-4.0235	0.00209854	0.00264082	--

## Sheet: Jx28D
Codelink	Genebank	Gene symbol	fold_ch	pValue	FDR-corrected-p-Value	Name
GE1107552	CK476520.1	ADAM9	3.27146	0.00284847	0.00342222	ADAM metallopeptidase domain 9
GE1125566	NM_013059.1	ALPL	5.97913	0.000555863	0.00113143	alkaline phosphatase, liver/bone/kidney
GE1266336	BU760271.1	PA2G4	5.74582	0.00136815	0.00194937	proliferation-associated 2G4, 38kDa
GE17985	BE110938.1	Unmapped	-2.80142	0.000884788	0.00140758	--
GE1293667	BQ194193.1	Unmapped	-2.82779	2.21475e-05	0	--
GE1131461	CF110137.1	SATB1	-2.75261	0.000392285	0.000916667	SATB homeobox 1
GE13172	NM_031616.1	ZRANB2	2.56713	0.000542636	0.00103125	zinc finger, RAN-binding domain containing 2
GE22015	NM_024363.1	PRMT1	5.73131	7.13467e-05	0.00039759	protein arginine methyltransferase 1
GE16045	AW252878.1	PXDN	2.73214	0.000445981	0.000916667	peroxidasin homolog (Drosophila)
GE15042	BQ210129.1	G0S2	-3.47214	0.00141304	0.00194937	G0/G1switch 2
GE1153752	CB615539.1	RAI14	3.23541	0.000340343	0.000825	retinoic acid induced 14
GE1158020	BQ206054.1	SCXA/SCXB	2.73732	0.000490517	0.00103125	scleraxis homolog A (mouse)
GE1237150	BG379749.1	HEYL	2.62266	0.000113393	0.00039759	hairy/enhancer-of-split related with YRPW motif-like
GE20520	NM_017350.1	PLAUR	2.509	0.000220922	0.000619907	plasminogen activator, urokinase receptor
GE20517	NM_017347.1	MAPK3	5.09123	5.06998e-05	0.00039759	mitogen-activated protein kinase 3
GE20744	NM_021586.1	LTBP2	25.4571	1.23773e-05	0	latent transforming growth factor beta binding protein 2
GE13522	NM_031590.1	WISP2	3.26075	0.00100317	0.00151376	WNT1 inducible signaling pathway protein 2
GE18194	BI297074.1	TNKS2	4.07192	7.46222e-05	0.00039759	tankyrase, TRF1-interacting ankyrin-related ADP-ribose polymerase 2
GE13144	NM_053642.1	SC5DL	2.50279	0.000200055	0.000619907	sterol-C5-desaturase (ERG3 delta-5-desaturase homolog, S. cerevisiae)-like
GE14437	AI176478.1	FNDC3B	3.44635	0.00328696	0.00396	fibronectin type III domain containing 3B
GE1271403	BQ205598.1	TNS1	6.90257	0.000152496	0.000619907	tensin 1
GE1207940	NM_199408.1	WLS	2.55663	0.000800068	0.00131343	wntless homolog (Drosophila)
GE1164520	CK598978.1	GORAB	2.81979	0.00214526	0.00270703	golgin, RAB6-interacting
GE1208418	BG373345.1	SBSN	2.63241	0.00467296	0.00529352	suprabasin
GE1191878	H31285.1	Unmapped	2.83723	0.00366146	0.00439209	--
GE1286017	CK479609.1	Rbpj	3.15963	0.000190141	0.000619907	--
GE1167991	CK472449.1	Eif5a	6.26863	1.93233e-05	0	eukaryotic translation initiation factor 5A
GE1104688	CA509245.1	CD68	2.99094	0.000631632	0.00113143	CD68 molecule
GE19511	NM_057124.1	P2RY6	2.53334	3.0014e-05	0	pyrimidinergic receptor P2Y, G-protein coupled, 6
GE20106	NM_012998.1	P4HB	22.0273	0.00222638	0.00281395	prolyl 4-hydroxylase, beta polypeptide
GE15528	BF557462.1	LUC7L3	2.88066	0.000528353	0.00103125	LUC7-like 3 (S. cerevisiae)
GE20803	NM_021766.1	PGRMC1	3.134	0.000768274	0.00131343	progesterone receptor membrane component 1
GE15980	AW144745.1	RNF181	2.99928	7.90053e-07	0	ring finger protein 181
GE12679	NM_175869.2	PLOD2	4.60716	1.41062e-05	0	procollagen-lysine, 2-oxoglutarate 5-dioxygenase 2
GE19546	NM_054002.1	ZBTB7A	8.44794	0.000894726	0.00140758	zinc finger and BTB domain containing 7A
GE1232896	CK597337.1	STOM	5.19611	7.96043e-05	0.00039759	stomatin
GE1164122	NM_199082.1	Sectm1b	4.68624	0.000171428	0.000619907	secreted and transmembrane 1B
GE1299122	CK479493.1	NEO1	2.99356	9.55896e-06	0	neogenin 1
GE1184353	BF389923.1	Unmapped	3.44522	0.000525987	0.00103125	--
GE1171403	NM_023981.3	CSF1 (includes EG:12977)	6.78774	0.000577901	0.00113143	colony stimulating factor 1 (macrophage)
GE1203548	BF544565.1	UBAC2	2.61383	0.000428797	0.000916667	UBA domain containing 2
GE18386	CA512694.1	Wwc2	2.57047	0.000414325	0.000916667	WW and C2 domain containing 2
GE19056	BF420018.1	FIBIN	8.39406	4.35113e-06	0	fin bud initiation factor homolog (zebrafish)
GE1270115	BQ194588.1	BLVRB	3.15236	6.72019e-07	0	biliverdin reductase B (flavin reductase (NADPH))
GE1296328	BF394683.1	RGD1561940	2.86042	0.000746915	0.00121579	similar to KB07 protein
GE1278419	AW252983.1	ABCC5	2.52413	0.000582518	0.00113143	ATP-binding cassette, sub-family C (CFTR/MRP), member 5
GE1114104	CB609973.1	ELF1	2.65194	7.18461e-05	0.00039759	E74-like factor 1 (ets domain transcription factor)
GE1274249	BF391240.1	AHCYL1	4.83966	0.000423414	0.000916667	adenosylhomocysteinase-like 1
GE1291038	BM390364.1	TM7SF2	2.50756	0.000660459	0.00121579	transmembrane 7 superfamily member 2
GE20527	CK483660.1	HADHA	2.8657	0.00110172	0.00163514	hydroxyacyl-CoA dehydrogenase/3-ketoacyl-CoA thiolase/enoyl-CoA hydratase (trifunctional protein), alpha subunit
GE20274	NM_017014.1	GSTM5	2.916	0.000676381	0.00121579	glutathione S-transferase mu 5
GE16389	AW534166.1	CRIM1	8.3857	0.000882101	0.00140758	cysteine rich transmembrane BMP regulator 1 (chordin-like)
GE1119512	BG373090.1	1300017J02Rik	-3.35638	0.000367559	0.000916667	RIKEN cDNA 1300017J02 gene
GE1141162	CB741164.1	KLF7	5.95398	0.00057568	0.00113143	Kruppel-like factor 7 (ubiquitous)
GE1129269	BF525189.1	PPP2R5A	8.95131	1.73247e-05	0	protein phosphatase 2, regulatory subunit B', alpha
GE20698	NM_019381.1	TMBIM6	2.67174	0.000659306	0.00121579	transmembrane BAX inhibitor motif containing 6
GE1152139	CB764169.1	Unmapped	-3.09624	3.52305e-05	0	--
GE1260075	BG380502.1	C15orf40	2.85785	0.000632814	0.00113143	chromosome 15 open reading frame 40
GE1289657	CB545826.1	INPP5A	4.19891	0.000940669	0.00140758	inositol polyphosphate-5-phosphatase, 40kDa
GE19137	BF547056.1	PMEPA1	5.30317	0.000208999	0.000619907	prostate transmembrane protein, androgen induced 1
GE1240347	CK599516.1	MCL1	3.08704	0.0047469	0.00529352	myeloid cell leukemia sequence 1 (BCL2-related)
GE1146961	BQ207225.1	RAB5C	4.65092	1.70857e-05	0	RAB5C, member RAS oncogene family
GE20101	CB580520.1	NES	7.1556	4.58391e-07	0	nestin
GE21258	Y10369.2	GABBR1	4.4612	0.0001918	0.000619907	gamma-aminobutyric acid (GABA) B receptor, 1
GE19004	BF417292.1	KCNMA1	-2.5426	0.00623439	0.00651592	potassium large conductance calcium-activated channel, subfamily M, alpha member 1
GE12372	AA818342.1	Unmapped	10.8002	6.49077e-05	0.00039759	--
GE13010	NM_053471.1	SEMA6B	-2.70466	0.000717368	0.00121579	sema domain, transmembrane domain (TM), and cytoplasmic domain, (semaphorin) 6B
GE13309	NM_031814.1	GIT1 (includes EG:216963)	2.81452	0.00125053	0.00184914	G protein-coupled receptor kinase interacting ArfGAP 1
GE20366	NM_017136.1	SQLE	2.53299	0.00131646	0.00184914	squalene epoxidase
GE13714	BI289464.1	Unmapped	-2.62971	0.000800926	0.00131343	--
GE13606	AI007974.1	TRIO	2.87693	0.000848264	0.00131343	triple functional domain (PTPRF interacting)
GE20845	NM_024369.1	FSTL1	19.033	0.000465554	0.00103125	follistatin-like 1
GE20737	CB315117.1	ACP1 (includes EG:11431)	6.77521	7.12793e-05	0.00039759	acid phosphatase 1, soluble
GE19703	M36410.1	SPR (includes EG:20751)	3.10521	2.60618e-05	0	sepiapterin reductase (7,8-dihydrobiopterin:NADP+ oxidoreductase)
GE1173693	CB710586.1	VSTM4	3.2238	0.000763746	0.00131343	V-set and transmembrane domain containing 4
GE1266242	CB314137.1	FTL	13.2328	2.71869e-05	0	ferritin, light polypeptide
GE1116373	BQ200406.1	Ddx3x	2.51321	0.00503493	0.00548173	DEAD (Asp-Glu-Ala-Asp) box polypeptide 3, X-linked
GE1223317	BI293563.1	Unmapped	3.50999	2.43182e-07	0	--
GE1242049	BF285286.1	NXF1	7.68928	1.46724e-05	0	nuclear RNA export factor 1
GE21799	AI764027.1	NES	3.20618	7.86359e-05	0.00039759	nestin
GE21632	CB569821.1	APOE	3.15651	5.34544e-05	0.00039759	apolipoprotein E
GE1266173	CK367794.1	UNC5B	2.70118	0.000346895	0.000825	unc-5 homolog B (C. elegans)
GE20598	NM_019229.1	SLC12A4	6.10793	0.000140217	0.00039759	solute carrier family 12 (potassium/chloride transporters), member 4
GE14916	BQ207480.1	TNFRSF9	-2.89736	0.000146013	0.00039759	tumor necrosis factor receptor superfamily, member 9
GE18729	BM386027.1	IL33	2.92827	0.00136464	0.00194937	interleukin 33
GE1211831	BM384350.1	PRG4 (includes EG:10216)	3.76527	0.000362047	0.000916667	proteoglycan 4
GE1248360	AI030806.1	Unmapped	-2.79861	0.000533399	0.00103125	--
GE1247414	CB773476.1	RXRB	2.54962	0.00541161	0.00584262	retinoid X receptor, beta
GE1128935	NM_134378.1	SULF1	3.13546	0.00335977	0.00406522	sulfatase 1
GE12809	AA943868.1	BMPR2	3.25981	0.00305859	0.00373358	bone morphogenetic protein receptor, type II (serine/threonine kinase)
GE14742	BE110434.1	Unmapped	2.52833	7.21799e-05	0.00039759	--
GE1245072	BQ195276.1	OGDH	4.16711	0.00091168	0.00140758	oxoglutarate (alpha-ketoglutarate) dehydrogenase (lipoamide)
GE1280363	BI289869.1	TMCC1	2.85802	0.00402852	0.00466431	transmembrane and coiled-coil domain family 1
GE1257513	BM390763.1	MALL	3.50197	7.66986e-05	0.00039759	mal, T-cell differentiation protein-like
GE1188602	AW531767.1	RGD1566296	-2.78467	1.48703e-05	0	similar to RIKEN cDNA B230114P05
GE1138905	CB770816.1	C20orf191	4.76597	0.00165127	0.00227126	nuclear receptor corepressor 1 pseudogene 1
GE1191718	BQ207684.1	CRTAP	3.32205	0.000549825	0.00103125	cartilage associated protein
GE1299060	BM386512.1	ANKLE2	2.96534	0.00446375	0.00512069	ankyrin repeat and LEM domain containing 2
GE21638	NM_017340.1	ACOX1	4.6116	2.34787e-05	0	acyl-CoA oxidase 1, palmitoyl
GE1114090	BF545795.1	Zbtb20	5.12604	0.000246059	0.000619907	--
GE1265496	CB544406.1	SYTL2	3.88364	0.00698418	0.00728707	synaptotagmin-like 2
GE1123291	AA997075.1	LOC100365259	4.01871	0.00244293	0.0030229	--
GE16587	AW915540.1	PUM1	3.29925	0.00139545	0.00194937	pumilio homolog 1 (Drosophila)
GE1114729	H32252.1	MGLL	2.55483	0.00553226	0.00589286	monoglyceride lipase
GE1112918	BF389750.1	Tardbp	3.01583	0.00495982	0.00548173	TAR DNA binding protein
GE21087	NM_139103.1	CD48	3.47653	0.00078288	0.00131343	CD48 molecule
GE1269931	AI575209.1	Unmapped	-2.57772	0.00484747	0.00536949	--
GE19754	CK603156.1	RAB12	3.53889	0.000931803	0.00140758	RAB12, member RAS oncogene family
GE1123590	AA997232.1	KDSR	2.73199	0.000760693	0.00131343	3-ketodihydrosphingosine reductase
GE13384	NM_053365.1	FABP4	-3.04051	0.00352682	0.00416968	fatty acid binding protein 4, adipocyte
GE1273752	CK598132.1	NISCH	5.2326	0.00032635	0.000825	nischarin
GE1109345	BQ209427.1	Unmapped	8.98816	0.000271611	0.000825	--
GE21475	AF190458.1	KCNN4	3.29882	0.000226697	0.000619907	potassium intermediate/small conductance calcium-activated channel, subfamily N, member 4
GE16022	BM390305.1	HSPB7	-3.6692	0.00112375	0.00163514	heat shock 27kDa protein family, member 7 (cardiovascular)
GE1247874	AW914974.1	Neurog2	3.4159	0.000294025	0.000825	--
GE21190	NM_138905.1	PPAP2B	2.55123	0.00254854	0.003125	phosphatidic acid phosphatase type 2B
GE17854	BI289082.1	CDKN1A	4.22851	5.61803e-05	0.00039759	cyclin-dependent kinase inhibitor 1A (p21, Cip1)
GE1259653	NM_053520.1	ELF1	3.6192	0.000687614	0.00121579	E74-like factor 1 (ets domain transcription factor)
GE1172237	BE112264.1	SERPINE2	2.57431	1.26635e-05	0	serpin peptidase inhibitor, clade E (nexin, plasminogen activator inhibitor type 1), member 2
GE1296195	CF113500.1	Unmapped	-13.8755	3.10572e-06	0	--
GE13644	NM_199105.1	FAM198B	2.5694	0.000400057	0.000916667	family with sequence similarity 198, member B
GE13189	NM_031766.1	CPZ	-3.16769	0.000125035	0.00039759	carboxypeptidase Z
GE18244	CA505336.1	Reep1	-3.27474	0.000437968	0.000916667	receptor accessory protein 1
GE1264947	CF106997.1	SLFN5	3.28484	0.00417624	0.00484615	schlafen family member 5
GE15431	AI549323.1	NCAM1	3.17771	4.63542e-05	0	neural cell adhesion molecule 1
GE16368	BF543357.1	LOC100910454	3.52005	0.000468883	0.00103125	--
GE1154443	CB611554.1	Unmapped	2.55165	0.00572875	0.00606774	--
GE1216143	CB316051.1	Unmapped	68.7041	0.000174975	0.000619907	--
GE1268723	AA956464.1	WSB2	4.53594	0.000120754	0.00039759	WD repeat and SOCS box containing 2
GE1238061	BE102977.1	Unmapped	3.98169	0.00209296	0.00270703	--
GE1288202	NM_017206.1	SLC6A6	4.09808	0.000213611	0.000619907	solute carrier family 6 (neurotransmitter transporter, taurine), member 6
GE1262086	BF287752.1	FRMD8	2.8416	0.00124037	0.00174449	FERM domain containing 8
GE22266	NM_022298.1	TUBA1A	3.24653	0.00225199	0.00290805	tubulin, alpha 1a
GE19897	CF110715.1	Tpm4	10.112	0.000726651	0.00121579	tropomyosin 4
GE1224767	CB545903.1	ARSI	2.57313	0.00292862	0.00353137	arylsulfatase family, member I
GE17049	AI071220.1	Unmapped	-2.89916	2.80223e-06	0	--
GE20800	NM_021762.1	TSN	4.71372	7.4202e-05	0.00039759	translin
GE12299	BE117770.1	Zdhhc3	2.68453	0.00109454	0.00163514	zinc finger, DHHC-type containing 3
GE1296869	BQ210352.1	Mob2	2.54525	0.000151263	0.000619907	--
GE1254407	CK355665.1	FAIM3	4.17236	4.26576e-05	0	Fas apoptotic inhibitory molecule 3
GE1199535	BE107989.1	ENDOU	-4.17802	0.000470297	0.00103125	endonuclease, polyU-specific
GE15717	NM_053492.1	SLC44A1	4.8605	0.000332138	0.000825	solute carrier family 44, member 1
GE1221854	NM_021836.2	JUNB	17.4426	5.47023e-07	0	jun B proto-oncogene
GE1264042	NM_023021.1	KCNN4	2.54052	0.00187054	0.00249801	potassium intermediate/small conductance calcium-activated channel, subfamily N, member 4
GE1189855	NM_057132.1	RHOA	2.56816	0.00388033	0.00458007	ras homolog gene family, member A
GE18471	BF393611.1	Eps8	2.59417	0.00273786	0.00333708	epidermal growth factor receptor pathway substrate 8
GE1270020	H31469.1	KIF22	2.99101	0.000180823	0.000619907	kinesin family member 22
GE1273042	BF556600.1	Unmapped	2.92602	0.00881081	0.00890798	--
GE20104	NM_012993.1	NRD1 (includes EG:230598)	3.83955	6.28213e-05	0.00039759	nardilysin (N-arginine dibasic convertase)
GE1208357	BE111123.1	DACT1	4.0813	5.37491e-05	0.00039759	dapper, antagonist of beta-catenin, homolog 1 (Xenopus laevis)
GE1171983	CK364314.1	SUPT16H	4.28408	0.000301344	0.000825	suppressor of Ty 16 homolog (S. cerevisiae)
GE1138811	BF522611.1	Unmapped	3.21164	9.08122e-05	0.00039759	--
GE1196486	BQ206043.1	CCNL1	2.81527	0.00478479	0.00536949	cyclin L1
GE1243491	CA509420.1	RAB14	2.54829	0.00600799	0.00632588	RAB14, member RAS oncogene family
GE1111636	AI712920.1	Unmapped	3.01934	0.00842366	0.00855556	--
GE1210121	CA510856.1	HEATR6	2.89426	0.0091536	0.0092561	HEAT repeat containing 6
GE20832	NM_139106.1	ATP5D	2.59267	0.000130628	0.00039759	ATP synthase, H+ transporting, mitochondrial F1 complex, delta subunit
GE18687	BF403323.1	CCNF	2.65632	0.000864542	0.00140758	cyclin F
GE1121760	CK600150.1	JAM2	2.80679	0.000654698	0.00121579	junctional adhesion molecule 2
GE1126846	CK602966.1	DPF2	3.94476	0.000135282	0.00039759	D4, zinc and double PHD fingers family 2
GE20495	NM_017317.1	RAB27A	3.00923	0.00497952	0.00548173	RAB27A, member RAS oncogene family
GE1185152	BI290911.1	LOC100910990	2.96393	0.00101983	0.00151376	--
GE21119	NM_139105.1	LOC100360501	9.44005	5.07416e-05	0.00039759	--
GE14761	AI231450.1	Mef2a	2.90529	0.0027043	0.00333708	myocyte enhancer factor 2a
GE20281	NM_017022.1	ITGB1	18.5526	0.000249328	0.000619907	integrin, beta 1 (fibronectin receptor, beta polypeptide, antigen CD29 includes MDF2, MSK12)
GE1115604	BE117709.1	Unmapped	2.789	0.00534704	0.00575329	--
GE19864	NM_012614.1	NPY	2.80473	0.00832532	0.00847988	neuropeptide Y
GE13518	NM_053424.1	SLC4A4	3.42639	0.00592765	0.00626045	solute carrier family 4, sodium bicarbonate cotransporter, member 4
GE16379	BM391124.1	PRODH	-4.99326	2.96846e-05	0	proline dehydrogenase (oxidase) 1
GE1166175	CB788054.1	KIAA1310	2.55319	0.000488636	0.00103125	KIAA1310
GE1224396	CA334759.1	AOC3	11.1293	0.00471844	0.00529352	amine oxidase, copper containing 3 (vascular adhesion protein 1)
GE1215033	AI136235.1	SMAD7	3.93153	4.63026e-05	0	SMAD family member 7
GE1203408	CD568145.1	Unmapped	2.92917	0.000569736	0.00113143	--
GE1221361	BE100917.1	FOXS1	2.56099	0.000394074	0.000916667	forkhead box S1
GE1274568	BE118653.1	Unmapped	-3.05099	0.000108651	0.00039759	--
GE1300626	AY059382.1	HEY2	3.94483	8.54369e-05	0.00039759	hairy/enhancer-of-split related with YRPW motif 2
GE1267740	AW530236.1	MKNK2	2.93902	0.00395318	0.00466431	MAP kinase interacting serine/threonine kinase 2
GE1175399	AA926184.1	TIMD4	-3.87202	0.000400224	0.000916667	T-cell immunoglobulin and mucin domain containing 4
GE1267099	CK599769.1	CERK	2.56551	0.000625617	0.00113143	ceramide kinase
GE1251530	AW532478.1	GFI1B	3.16739	0.000256556	0.000825	growth factor independent 1B transcription repressor
GE13395	NM_031131.1	TGFB2	3.45617	0.0080204	0.00822944	transforming growth factor, beta 2
GE1299013	NM_032055.1	TAP1	2.78966	0.000902596	0.00140758	transporter 1, ATP-binding cassette, sub-family B (MDR/TAP)
GE1116696	AY007691.1	VCAN	2.50819	0.00011147	0.00039759	versican
GE21449	CK472405.1	RAB6A	4.70001	0.000650634	0.00121579	RAB6A, member RAS oncogene family
GE1193193	BE101110.1	AP4E1	-2.95248	5.103e-05	0.00039759	adaptor-related protein complex 4, epsilon 1 subunit
GE20250	NM_013221.1	HBP1	2.75391	0.00093809	0.00140758	HMG-box transcription factor 1
GE1126209	CK479337.1	COL4A2	14.2631	0.000287675	0.000825	collagen, type IV, alpha 2
GE1219250	AW141133.1	SUN2	6.11494	8.3993e-05	0.00039759	Sad1 and UNC84 domain containing 2
GE1230382	CK365646.1	Ube2z	3.31139	0.000175969	0.000619907	ubiquitin-conjugating enzyme E2Z
GE1178712	BM384356.1	Porf1	2.64854	0.00214663	0.00270703	preoptic regulatory factor 1
GE17314	BE104254.1	PPP1R12C	-3.30523	0.00103249	0.00151376	protein phosphatase 1, regulatory subunit 12C
GE15608	AI706451.1	RAB6A	3.04577	0.00200779	0.00261905	RAB6A, member RAS oncogene family
GE17435	BE108131.1	WDFY1	4.42646	0.00166316	0.00227126	WD repeat and FYVE domain containing 1
GE13154	NM_080778.1	NR2F2	5.46601	0.000411534	0.000916667	nuclear receptor subfamily 2, group F, member 2
GE1242149	AW921699.1	C14orf28	-2.87953	2.24468e-05	0	chromosome 14 open reading frame 28
GE20644	NM_019296.1	CDK1	2.84924	9.51765e-05	0.00039759	cyclin-dependent kinase 1
GE16745	NM_145084.1	RETSAT	5.59644	0.00218507	0.00281395	retinol saturase (all-trans-retinol 13,14-reductase)
GE15052	AI407061.1	C9orf86	2.73952	0.000365852	0.000916667	chromosome 9 open reading frame 86
GE20448	NM_017248.1	hCG 2023776	9.37965	0.000112501	0.00039759	heterogeneous nuclear ribonucleoprotein A1 pseudogene 8
GE21731	NM_022441.1	ACVRL1	3.8179	0.00124893	0.00174449	activin A receptor type II-like 1
GE19191	BF550451.1	Gprc5a	2.70382	0.00912934	0.00918349	G protein-coupled receptor, family C, group 5, member A
GE1241790	CK596710.1	BCL7B	3.68723	0.000800159	0.00131343	B-cell CLL/lymphoma 7B
GE1230822	BE096771.1	Unmapped	2.76499	0.00493627	0.00542617	--
GE13776	BG671901.1	SCOC	3.06755	0.00101061	0.00151376	short coiled-coil protein
GE1137951	NM_012620.1	SERPINE1	4.37293	0.00105072	0.00163514	serpin peptidase inhibitor, clade E (nexin, plasminogen activator inhibitor type 1), member 1
GE16197	BM385712.1	C2orf40	-3.38328	1.03869e-06	0	chromosome 2 open reading frame 40
GE1241513	CK599706.1	HTRA3	6.9308	0.000452994	0.00103125	HtrA serine peptidase 3
GE1125640	BQ206282.1	THY1	3.43219	4.98764e-05	0	Thy-1 cell surface antigen
GE1175108	CK481021.1	PPP2R4	6.11614	0.00156315	0.00218182	protein phosphatase 2A activator, regulatory subunit 4
GE1281152	BE107745.1	Unmapped	2.60581	8.522e-05	0.00039759	--
GE14968	BE116034.1	Unmapped	-2.55924	0.000724898	0.00121579	--
GE19799	NM_012523.1	CD53	2.7318	0.000586836	0.00113143	CD53 molecule
GE20331	CB797254.1	BGN	21.4511	0.000113468	0.00039759	biglycan
GE1243634	CK603238.1	WDR18	4.12314	0.000698917	0.00121579	WD repeat domain 18
GE1214021	BI302985.1	Unmapped	2.62581	0.00233912	0.00290805	--
GE1290080	AI576417.1	Unmapped	-2.56229	0.00871206	0.00883385	--
GE20393	NM_017173.1	SERPINH1	5.92156	0.000136388	0.00039759	serpin peptidase inhibitor, clade H (heat shock protein 47), member 1, (collagen binding protein 1)
GE21821	NM_012531.1	COMT	3.95951	0.000187394	0.000619907	catechol-O-methyltransferase
GE15327	NM_175582.1	ID4	5.51911	0.000601746	0.00113143	inhibitor of DNA binding 4, dominant negative helix-loop-helix protein
GE19998	NM_012836.1	CPD	2.55079	0.00709458	0.00736792	carboxypeptidase D
GE1230410	BE095923.1	MFSD1	2.52696	0.000823846	0.00131343	major facilitator superfamily domain containing 1
GE1257656	BF409027.1	Unmapped	-4.47379	0.00166728	0.00227126	--
GE13365	NM_053358.1	SSBP3	3.3967	0.00545473	0.00589286	single stranded DNA binding protein 3
GE1179640	CB787144.1	TNIP1	2.53652	0.00523454	0.00568212	TNFAIP3 interacting protein 1
GE16268	AW527216.1	Unmapped	2.57652	0.00186223	0.00249801	--
GE1123257	AW918442.1	AKR7A2	5.18395	4.23713e-05	0	aldo-keto reductase family 7, member A2 (aflatoxin aldehyde reductase)
GE18721	BQ208556.1	Unmapped	-3.32598	0.00104394	0.00151376	--
GE13970	BG664778.1	RAC1	2.92838	0.000495691	0.00103125	ras-related C3 botulinum toxin substrate 1 (rho family, small GTP binding protein Rac1)
GE1228005	AI030241.1	Unmapped	2.89154	0.000342586	0.000825	--
GE1132312	H34251.1	C11orf49	3.74299	6.84281e-06	0	chromosome 11 open reading frame 49
GE1249783	BF551978.1	Unmapped	-3.44778	4.94303e-06	0	--
GE1104737	AI577318.1	ADAMTS8	4.24647	0.000674554	0.00121579	ADAM metallopeptidase with thrombospondin type 1 motif, 8
GE21240	NM_133306.1	OLR1	2.94103	0.0049399	0.00542617	oxidized low density lipoprotein (lectin-like) receptor 1
GE16496	CF107721.1	Unmapped	-2.54028	0.00603351	0.00632588	--
GE21181	NM_053965.1	SLC25A20	3.62944	0.000216338	0.000619907	solute carrier family 25 (carnitine/acylcarnitine translocase), member 20
GE1198310	BE113756.1	TBKBP1	-2.56754	0.00148005	0.0020625	TBK1 binding protein 1
GE1170854	BI298010.1	Unmapped	-2.70186	0.00122098	0.00174449	--
GE1181539	BG664080.1	TMEM47	3.87976	0.00186111	0.00249801	transmembrane protein 47
GE1278259	BF286102.1	Ubr3	2.5189	0.00549442	0.00589286	ubiquitin protein ligase E3 component n-recognin 3 (putative)
GE1263737	CK363702.1	PLXDC2	2.63549	0.00162239	0.00218182	plexin domain containing 2
GE21085	NM_031521.1	NCAM1	3.06835	0.000742842	0.00121579	neural cell adhesion molecule 1
GE1103943	CA507269.1	MAOA	-2.95696	0.00569535	0.00606774	monoamine oxidase A
GE1198617	BE102962.1	RAB32	2.51615	0.000420247	0.000916667	RAB32, member RAS oncogene family
GE1157806	NM_057212.1	TMEM158	3.54374	2.53346e-05	0	transmembrane protein 158 (gene/pseudogene)
GE19176	BF549877.1	CLIC4	4.27266	0.000832631	0.00131343	chloride intracellular channel 4
GE1280728	BF413367.1	Unmapped	-3.67992	0.00104614	0.00151376	--
GE13333	NM_031640.1	PGCP	6.00056	0.000379408	0.000916667	plasma glutamate carboxypeptidase
GE15967	AW144517.1	Unmapped	-3.34664	0.00117836	0.00174449	--
GE1300829	AJ005396.1	COL11A1	4.2179	0.000312786	0.000825	collagen, type XI, alpha 1
GE1205196	BI282129.1	PUM1	2.98504	0.0040548	0.00476408	pumilio homolog 1 (Drosophila)
GE1257538	BM391552.1	SRPX2	6.28786	1.49136e-06	0	sushi-repeat containing protein, X-linked 2
GE17589	BE109691.1	RGD1561778	2.91582	0.00449812	0.00512069	similar to dendritic cell-derived immunoglobulin(Ig)-like receptor 1, DIgR1 - mouse
GE20201	NM_013135.1	RASA1	3.52997	0.000531052	0.00103125	RAS p21 protein activator (GTPase activating protein) 1
GE18493	BF394166.1	GPM6A	-3.33979	0.00831683	0.00847988	glycoprotein M6A
GE15130	BQ208816.1	RBM4B	2.5298	0.0004997	0.00103125	RNA binding motif protein 4B
GE16489	AW914937.1	SEMA5A	-2.56485	0.00426144	0.00494425	sema domain, seven thrombospondin repeats (type 1 and type 1-like), transmembrane domain (TM) and short cytoplasmic domain, (semaphorin) 5A
GE13078	NM_053310.1	HOMER3	2.55991	0.00053215	0.00103125	homer homolog 3 (Drosophila)
GE20888	NM_017244.1	CRABP2	4.20064	6.35199e-05	0.00039759	cellular retinoic acid binding protein 2
GE20981	NM_053896.1	ALDH1A2	-2.63107	0.0016903	0.00227126	aldehyde dehydrogenase 1 family, member A2
GE21234	NM_031541.1	SCARB1	-2.55182	0.00302061	0.00363971	scavenger receptor class B, member 1
GE13110	NM_053926.1	PIP4K2A	3.18415	0.00691016	0.00722857	phosphatidylinositol-5-phosphate 4-kinase, type II, alpha
GE13793	AI044845.1	Eml1	2.79969	0.00703914	0.00728707	echinoderm microtubule associated protein like 1
GE1303694	NM_022383.1	CAP1	10.812	0.000282227	0.000825	CAP, adenylate cyclase-associated protein 1 (yeast)
GE1135828	CK597463.1	CXCL16	7.62545	0.000170282	0.000619907	chemokine (C-X-C motif) ligand 16
GE1265065	CF111110.1	CLIC1	5.28412	0.0004082	0.000916667	chloride intracellular channel 1
GE1270729	BF408831.1	Unmapped	3.29021	0.0003687	0.000916667	--
GE18827	BF408444.1	SUSD4	-2.98317	0.00232024	0.00290805	sushi domain containing 4
GE15517	AI598442.1	LDB3	-3.05409	0.0024637	0.003125	LIM domain binding 3
GE1247152	CK596851.1	Aida	8.08765	0.000648355	0.00113143	--
GE1103791	AA955494.1	Unmapped	2.87724	0.00271433	0.00333708	--
GE20949	NM_053326.1	PDLIM5	5.76809	0.00282768	0.00342222	PDZ and LIM domain 5
GE20668	CF111976.1	Eif2ak2	3.36188	0.00152242	0.0020625	--
GE1141169	AI716942.1	Unmapped	3.15479	0.000362227	0.000916667	--
GE20064	NM_012930.1	CPT2	2.59218	0.000441602	0.000916667	carnitine palmitoyltransferase 2
GE21549	BC060573.1	UCHL1	2.71065	0.00491838	0.00542617	ubiquitin carboxyl-terminal esterase L1 (ubiquitin thiolesterase)
GE1249042	NM_145081.3	OPTN	-2.60857	0.00386412	0.00458007	optineurin
GE1248719	NM_012894.1	ADARB1	3.59396	0.00185486	0.00249801	adenosine deaminase, RNA-specific, B1
GE1256416	NM_181473.1	KLHL24	2.67778	0.00960585	0.00962918	kelch-like 24 (Drosophila)
GE1257853	CK480180.1	SLC25A44	4.48537	0.00170502	0.00227126	solute carrier family 25, member 44
GE1162644	BQ193813.1	COL8A1	14.4123	1.54386e-05	0	collagen, type VIII, alpha 1
GE21158	NM_080698.1	FMOD	10.7045	0.000196153	0.000619907	fibromodulin
GE1160272	CA506295.1	FAM122B	-3.60372	2.98119e-05	0	family with sequence similarity 122B
GE21693	NM_172008.1	CANX	5.00518	0.000185418	0.000619907	calnexin
GE1203379	BE117612.1	Unmapped	-2.80529	6.25094e-05	0.00039759	--
GE21160	X83579.1	CDK7	2.66722	0.0028179	0.00342222	cyclin-dependent kinase 7
GE1192269	CK472546.1	Ppp6r3	2.61078	0.00417201	0.00484615	protein phosphatase 6, regulatory subunit 3
GE1252795	BQ199797.1	Nol9	-3.64023	2.139e-05	0	--
GE1231279	BQ205737.1	EFEMP1	-2.93645	0.000894797	0.00140758	EGF containing fibulin-like extracellular matrix protein 1
GE1121402	BI280265.1	WNK2	-4.17644	0.00067	0.00121579	WNK lysine deficient protein kinase 2
GE1193995	BU758952.1	PHC3	3.68434	0.000192391	0.000619907	polyhomeotic homolog 3 (Drosophila)
GE1145336	NM_032062.1	KALRN	-3.03955	5.78517e-05	0.00039759	kalirin, RhoGEF kinase
GE1128998	XM_236536.2	MORC4	-2.70455	0.000592052	0.00113143	MORC family CW-type zinc finger 4
GE21198	NM_133526.1	TSPAN8	2.84751	0.00972814	0.0097	tetraspanin 8
GE1289501	NM_053595.1	PGF	2.79175	0.000213908	0.000619907	placental growth factor
GE1128662	CA509598.1	CRLF1	2.70101	0.000574852	0.00113143	cytokine receptor-like factor 1
GE1129499	BI276565.1	SLC24A3	-2.57966	0.00140668	0.00194937	solute carrier family 24 (sodium/potassium/calcium exchanger), member 3
GE1291310	BQ208687.1	SFRP5	-2.93105	0.000680226	0.00121579	secreted frizzled-related protein 5
GE1183882	BM383221.1	FAM3D	3.10146	0.00717808	0.00742552	family with sequence similarity 3, member D
GE1188814	BQ192559.1	ADAM12	4.83941	2.06701e-05	0.000161163	ADAM metallopeptidase domain 12
GE1265671	BF403873.1	SERINC2	9.22195	0.00205051	0.00267522	serine incorporator 2
GE1222504	CA508780.1	Gp49a/Lilrb4	4.47269	0.00126205	0.0018186	leukocyte immunoglobulin-like receptor, subfamily B, member 4
GE1161550	BF398358.1	PBK	2.88281	0.000109459	0.000428214	PDZ binding kinase
GE1125000	BU760297.1	Unmapped	7.39776	0.00112848	0.00166924	--
GE15798	AW142047.1	COL11A1	8.29641	8.24147e-06	6.28571e-05	collagen, type XI, alpha 1
GE1169663	BF523192.1	Unmapped	2.96756	7.05784e-05	0.00039759	--
GE21589	NM_012687.1	TBXAS1	2.86008	0.000974619	0.00151376	thromboxane A synthase 1 (platelet)
GE1273147	CA509642.1	IL1RN	3.43443	0.00433619	0.00496833	interleukin 1 receptor antagonist
GE1142012	NM_022605.1	HPSE	4.45054	0.000324372	0.000862258	heparanase
GE1249118	CK602288.1	Unmapped	-2.56084	0.00127444	0.00182791	--
GE1262404	CA508792.1	CILP	3.65947	0.000200556	0.000619907	cartilage intermediate layer protein, nucleotide pyrophosphohydrolase
GE1121697	CF110971.1	ANXA8/ANXA8L1	8.05845	0.00035185	0.000916667	annexin A8
GE1108892	XM_342028.1	Ms4a6d	3.91155	0.00125367	0.001815	membrane-spanning 4-domains, subfamily A, member 6D
GE1186432	AA997447.1	ITGA4	2.93194	8.59172e-05	0.00039759	integrin, alpha 4 (antigen CD49D, alpha 4 subunit of VLA-4 receptor)
GE14234	AI170394.1	MPEG1	3.77138	0.000788018	0.00131343	macrophage expressed 1
GE1263786	NM_133566.1	CST6 (includes EG:1474)	7.24988	0.000560976	0.00113143	cystatin E/M
GE1112587	BF413383.1	Unmapped	-3.32063	0.000417494	0.000949034	--
GE20493	NM_017315.1	SLC23A1	-2.7459	0.000317468	0.000850488	solute carrier family 23 (nucleobase transporters), member 1
GE1216426	AA819186.1	WNT9B	13.9556	7.97937e-06	6.28571e-05	wingless-type MMTV integration site family, member 9B
GE18982	BF416115.1	Cadm4	7.97874	7.95884e-07	8.46154e-06	cell adhesion molecule 4
GE1193827	BE116938.1	TTC9	2.68848	2.10832e-06	1.65e-05	tetratricopeptide repeat domain 9
GE16857	BF405841.1	FAM92A1	4.35676	0.000254531	0.000779167	family with sequence similarity 92, member A1
GE13264	NM_031530.1	CCL13	2.76075	0.00302525	0.00365659	chemokine (C-C motif) ligand 13
GE1278875	BQ210112.1	Unmapped	-4.88188	3.44328e-05	0.000255	--
GE1247259	BM385472.1	Unmapped	-3.14148	0.00528165	0.00575267	--
GE1214541	AW535524.1	Unmapped	4.01107	0.000583166	0.00113143	--
GE19947	NM_012757.1	MAS1	-3.56017	0.00031459	0.000850488	MAS1 oncogene
GE1142251	BM389972.1	UNC5CL	3.13781	0.00384352	0.00454667	unc-5 homolog C (C. elegans)-like
GE1231796	CA508578.1	RRM2	3.20424	0.000303445	0.000826364	ribonucleotide reductase M2
GE1184287	BQ194530.1	RAB15	2.617	0.00800459	0.00822944	RAB15, member RAS onocogene family
GE1264112	BF565985.1	Unmapped	-3.87013	0.00143519	0.00198971	--

## Sheet: Cx3D
Codelink	Genebank	Gene symbol	fold_ch	pValue	FDR-corrected-p-Value	Name
GE1301202	CA507517.1	JAK2	-2.88456	2.16231e-05	9.96737e-05	Janus kinase 2
GE1168772	AI500754.1	SEMA3B	2.89559	0.00489755	0.00527429	sema domain, immunoglobulin domain (Ig), short basic domain, secreted, (semaphorin) 3B
GE1228208	BQ206173.1	LTBP3	2.57778	3.70613e-05	0.000149889	latent transforming growth factor beta binding protein 3
GE1202454	BM386665.1	NRAP	-2.57751	0.00389437	0.00436465	nebulin-related anchoring protein
GE1194556	BF392718.1	CSPG4	2.60956	0.00151724	0.00195461	chondroitin sulfate proteoglycan 4
GE1279524	BQ202708.1	Unmapped	-7.06211	9.0815e-05	0.000256852	--
GE13343	AW921620.1	OMD	6.3418	7.15904e-05	0.000220678	osteomodulin
GE1281158	BE117312.1	Unmapped	3.23715	2.69935e-06	3.27971e-05	--
GE15795	AW141985.1	ABCC4 (includes EG:10257)	-2.75545	0.00559972	0.00592237	ATP-binding cassette, sub-family C (CFTR/MRP), member 4
GE1131461	CF110137.1	SATB1	-4.26349	0.000142732	0.000333985	SATB homeobox 1
GE12256	AA800004.1	Sept4	3.53699	0.000509134	0.000827844	septin 4
GE20322	NM_017076.1	Pvr (includes EG:25066)	-3.21491	0.0015192	0.00195461	poliovirus receptor
GE16045	AW252878.1	PXDN	-2.78585	0.00101229	0.00138895	peroxidasin homolog (Drosophila)
GE15486	BM384570.1	CPXM2	-4.56956	0.000103009	0.000282383	carboxypeptidase X (M14 family), member 2
GE14064	AI113104.1	PRC1 (includes EG:233406)	-18.3311	7.08976e-07	1.84724e-05	protein regulator of cytokinesis 1
GE17777	BF395087.1	SPINK8	-4.44042	0.000221476	0.000440817	serine peptidase inhibitor, Kazal type 8 (putative)
GE19698	NM_052809.1	CDO1	4.61329	0.00529112	0.0056248	cysteine dioxygenase, type I
GE20893	NM_031664.1	SLC28A2	-4.11099	0.000408396	0.000696973	solute carrier family 28 (sodium-coupled nucleoside transporter), member 2
GE14980	BG373822.1	TMEM47	2.78038	2.25074e-05	0.000101557	transmembrane protein 47
GE20232	NM_013185.2	HCK	-4.864	0.000136247	0.000325358	hemopoietic cell kinase
GE1210819	AI044644.1	Unmapped	-3.6272	0.000259148	0.00049665	--
GE1283288	BI289868.1	EDEM1	-2.88998	4.13848e-06	4.12005e-05	ER degradation enhancer, mannosidase alpha-like 1
GE1243201	BE111568.1	Unmapped	2.74393	0.000784185	0.00113638	--
GE20520	NM_017350.1	PLAUR	-9.27589	1.493e-06	2.36681e-05	plasminogen activator, urokinase receptor
GE13032	NM_031753.1	ALCAM	3.34842	8.52525e-06	6.35499e-05	activated leukocyte cell adhesion molecule
GE1257302	D86785.1	RND3	4.02112	0.000262303	0.000498205	Rho family GTPase 3
GE20892	BF551307.1	SH2B3	-2.96783	0.000980634	0.00135001	SH2B adaptor protein 3
GE1154676	BI274461.1	Unmapped	3.89003	0.00137094	0.0018045	--
GE15083	AI407821.1	DAB2	-3.87708	0.000117035	0.000303997	disabled homolog 2, mitogen-responsive phosphoprotein (Drosophila)
GE1236503	AA858815.1	CTSC	-2.55277	0.000644012	0.000983279	cathepsin C
GE12614	AA891774.1	ABHD14B	2.90321	6.29935e-05	0.000204874	abhydrolase domain containing 14B
GE22134	NM_031022.1	CSPG4	3.68374	0.00090014	0.0012602	chondroitin sulfate proteoglycan 4
GE20303	NM_017049.1	SLC4A3	3.40868	1.83756e-05	9.04667e-05	solute carrier family 4, anion exchanger, member 3
GE20047	U57097.1	Speg	10.411	6.19846e-07	1.76593e-05	SPEG complex locus
GE20412	NM_017195.1	GAP43	-4.71303	0.000430468	0.000725646	growth associated protein 43
GE17258	NM_199382.1	BPGM	-5.22906	0.00197047	0.0024329	2,3-bisphosphoglycerate mutase
GE16049	AW253010.1	Arvcf	3.84961	6.16325e-07	1.76593e-05	armadillo repeat gene deleted in velocardiofacial syndrome
GE12787	AA943126.1	FAM115A	-18.081	0.00109661	0.00148736	family with sequence similarity 115, member A
GE16979	CA509110.1	C10orf54	-3.7698	0.000139728	0.000328302	chromosome 10 open reading frame 54
GE13525	NM_012711.1	ITGAM (includes EG:16409)	-2.75949	6.74613e-05	0.000212805	integrin, alpha M (complement component 3 receptor 3 subunit)
GE1177473	BF415932.1	C9orf71	-3.8029	0.000110129	0.000293389	chromosome 9 open reading frame 71
GE1103262	BE112552.1	STAB1	-6.18486	2.3568e-05	0.000104804	stabilin 1
GE1207940	NM_199408.1	WLS	-2.64668	0.00323103	0.00369644	wntless homolog (Drosophila)
GE1202993	BI293313.1	BCL6B	-4.60902	0.000412496	0.000701073	B-cell CLL/lymphoma 6, member B
GE1141793	CB720749.1	ITM2A	-4.35698	0.00998033	0.00998033	integral membrane protein 2A
GE1282310	AI705577.1	COX6B2	-2.53421	0.000103504	0.000282383	cytochrome c oxidase subunit VIb polypeptide 2 (testis)
GE1297982	AW520908.1	ASPN	-2.88139	0.000647441	0.000984873	asporin
GE1227139	NM_012884.1	CNTN2	8.12808	7.87005e-06	6.31128e-05	contactin 2 (axonal)
GE1182776	CB782699.1	SLCO4A1	-10.9169	0.00803619	0.00821521	solute carrier organic anion transporter family, member 4A1
GE1215340	BU759287.1	SMARCA2	3.29194	3.84283e-05	0.000152492	SWI/SNF related, matrix associated, actin dependent regulator of chromatin, subfamily a, member 2
GE14318	AI172054.1	Unmapped	-2.63621	0.00491824	0.00528967	--
GE1104688	CA509245.1	CD68	-12.0553	8.85366e-06	6.46435e-05	CD68 molecule
GE1297200	BF412090.1	XKR8	-3.70679	9.86794e-06	6.62111e-05	XK, Kell blood group complex subunit-related family, member 8
GE1151857	NM_031623.1	GRB14	3.33685	7.37812e-07	1.84724e-05	growth factor receptor-bound protein 14
GE1248092	BG372890.1	PFKP	-3.28557	0.000325405	0.00058944	phosphofructokinase, platelet
GE18455	BF392443.1	Unmapped	-3.52056	8.24962e-05	0.000238847	--
GE14504	AA963837.1	NPY1R	-5.52028	5.00773e-05	0.000171712	neuropeptide Y receptor Y1
GE19573	NM_053311.1	ATP2B1	-2.8807	1.04844e-05	6.77578e-05	ATPase, Ca++ transporting, plasma membrane 1
GE17116	NM_178144.1	AMIGO3	-2.57607	0.0014078	0.00183414	adhesion molecule with Ig-like domain 3
GE17697	BE111805.1	LYL1	-4.50642	1.45678e-05	7.83091e-05	lymphoblastic leukemia derived sequence 1
GE20637	NM_019286.2	ADH1C (includes EG:11522)	7.9219	2.17319e-07	1.39448e-05	alcohol dehydrogenase 1C (class I), gamma polypeptide
GE21785	NM_053838.1	NPR2 (includes EG:116564)	3.17065	4.17149e-05	0.000155526	natriuretic peptide receptor B/guanylate cyclase B (atrionatriuretic peptide receptor B)
GE1296188	CB557875.1	PCDH7	3.15616	0.00110586	0.00149499	protocadherin 7
GE1126064	BI296317.1	ARL11	-6.44866	2.67567e-06	3.27971e-05	ADP-ribosylation factor-like 11
GE1231851	BE103448.1	Unmapped	2.90943	0.00131004	0.00173412	--
GE14835	BI282344.1	C11orf75	-3.24498	0.00109165	0.00148551	chromosome 11 open reading frame 75
GE1191540	AW535283.1	Unmapped	-2.62124	0.000236203	0.000465641	--
GE1233690	AI060292.1	Unmapped	2.57064	0.000206718	0.000421776	--
GE13909	BF561185.1	PLXND1	-3.31785	7.29647e-05	0.000222291	plexin D1
GE1171920	BM385418.1	C20orf108	3.60058	1.58907e-06	2.478e-05	chromosome 20 open reading frame 108
GE17173	BI275882.1	Afap1l1	-3.16785	0.000519348	0.000839494	actin filament associated protein 1-like 1
GE1299122	CK479493.1	NEO1	2.67895	0.000145962	0.000336773	neogenin 1
GE1264812	BQ203444.1	LMNB1	-7.16937	3.15478e-08	5.2038e-06	lamin B1
GE1229061	CK475807.1	Unmapped	-10.1122	0.0024507	0.00293373	--
GE15891	BG380825.1	Unmapped	2.52075	0.00596605	0.00624583	--
GE1187985	BM388763.1	RARRES1	-6.37457	4.27486e-05	0.000157525	retinoic acid receptor responder (tazarotene induced) 1
GE1290635	BF553425.1	CD163	-2.68519	0.00507021	0.00542822	CD163 molecule
GE1152494	BF523181.1	Unmapped	-2.76274	0.000663935	0.00100521	--
GE16143	AW435110.1	LOC100360205	-6.19317	0.000180161	0.000392952	palladin
GE21947	NM_019243.1	PTGFRN	-2.72716	0.000110465	0.000293389	prostaglandin F2 receptor negative regulator
GE14641	AI227769.1	RASSF4	-3.87884	2.50625e-05	0.000107423	Ras association (RalGDS/AF-6) domain family member 4
GE15784	BE112223.1	CREG1	-6.2208	0.000702584	0.001042	cellular repressor of E1A-stimulated genes 1
GE1145076	NM_053734.2	NCF1	-5.31632	0.0013843	0.00181786	neutrophil cytosolic factor 1
GE16959	BI295030.1	Unmapped	-4.90605	0.000133456	0.000323147	--
GE17191	BE099800.1	SLC29A3	-2.6829	0.00155878	0.0019962	solute carrier family 29 (nucleoside transporters), member 3
GE1105456	BQ190602.1	CARHSP1	-3.03231	8.34802e-06	6.32761e-05	calcium regulated heat stable protein 1, 24kDa
GE13222	NM_134402.1	BZW2	-2.67522	0.000593782	0.000923661	basic leucine zipper and W2 domains 2
GE17039	BI295945.1	Eif4e2	-3.02782	5.87836e-07	1.76593e-05	eukaryotic translation initiation factor 4E member 2
GE15797	BI275000.1	MFAP5	-2.61684	0.000827193	0.00118007	microfibrillar associated protein 5
GE1287044	BM389531.1	Unmapped	-4.62086	0.000595003	0.00092382	--
GE1297243	AW522391.1	Unmapped	3.22593	0.00507335	0.00542822	--
GE1215586	AA926151.1	Unmapped	-2.74638	0.0016358	0.00207553	--
GE1293746	BQ194543.1	Unmapped	-4.94983	0.000146443	0.000336941	--
GE1246754	BI284027.1	LASP1	-3.18674	4.26377e-07	1.60319e-05	LIM and SH3 protein 1
GE1209749	BI278483.1	CNFN	-3.89634	0.00295815	0.00344207	cornifelin
GE1141839	BQ195183.1	Unmapped	7.50323	4.30845e-05	0.000157525	--
GE14370	BQ193475.1	Unmapped	2.64061	3.91505e-06	4.00912e-05	--
GE20604	NM_019237.1	PCOLCE	-2.93514	0.00203144	0.00249327	procollagen C-endopeptidase enhancer
GE22153	BE110427.1	Gsta4	3.00934	0.00127219	0.00168673	glutathione S-transferase, alpha 4
GE1179713	NM_053502.1	ABCG1	-3.05051	8.33021e-06	6.32761e-05	ATP-binding cassette, sub-family G (WHITE), member 1
GE1243675	BI291657.1	Unmapped	-7.91031	2.86362e-07	1.39448e-05	--
GE1199432	BI303737.1	C3orf58	2.82243	0.000102226	0.000282383	chromosome 3 open reading frame 58
GE1290714	NM_053819.1	TIMP1	-4.6764	2.81487e-07	1.39448e-05	TIMP metallopeptidase inhibitor 1
GE1238552	BF542763.1	Unmapped	3.48534	0.000136686	0.000325368	--
GE1101999	BQ203726.1	FAP	-5.09544	0.000151073	0.00034188	fibroblast activation protein, alpha
GE1234675	BF393128.1	HEATR8	2.75779	7.06083e-05	0.000219029	HEAT repeat containing 8
GE1216933	NM_053472.1	COX4I2	2.52768	0.000585645	0.000914448	cytochrome c oxidase subunit IV isoform 2 (lung)
GE14789	AI231846.1	PKDCC	3.22008	4.20582e-06	4.13983e-05	protein kinase domain containing, cytoplasmic homolog (mouse)
GE17445	BE112260.1	FADS6	4.91936	0.000705182	0.001042	fatty acid desaturase domain family, member 6
GE19696	NM_031073.1	NTF3	3.08816	0.000100673	0.000279986	neurotrophin 3
GE15648	AI716265.1	LOC681849	-4.36612	0.00165162	0.00208919	similar to Protein C6orf142 homolog
GE1107854	BG380172.1	ZNF428	-2.63436	6.42216e-05	0.0002065	zinc finger protein 428
GE19873	NM_012633.1	PRPH	-13.3295	0.000131214	0.000319713	peripherin
GE1243346	AW917056.1	ITGB8	6.33736	1.72906e-05	8.60831e-05	integrin, beta 8
GE12377	AA818421.1	BAZ1A	-3.57865	0.000106988	0.000289745	bromodomain adjacent to zinc finger domain, 1A
GE20610	NM_019243.1	PTGFRN	-3.41448	0.000603753	0.000933774	prostaglandin F2 receptor negative regulator
GE1103491	NM_172333.1	CTHRC1	-4.91244	7.60848e-05	0.000228048	collagen triple helix repeat containing 1
GE20213	NM_013154.1	CEBPD	-4.10752	0.000123558	0.000312438	CCAAT/enhancer binding protein (C/EBP), delta
GE16839	BQ194726.1	FZD6	-4.98482	1.03355e-06	2.01911e-05	frizzled family receptor 6
GE16958	AW918816.1	RGD1562525 (includes others)	-3.86357	0.000180066	0.000392952	similar to cell surface receptor FDFACT
GE19974	NM_012797.1	ID1	-3.59486	0.0085961	0.00873355	inhibitor of DNA binding 1, dominant negative helix-loop-helix protein
GE13588	NM_053455.1	FGL2	2.88245	0.000991325	0.00136245	fibrinogen-like 2
GE15394	AI454536.1	ARHGEF3	-2.65529	0.000298125	0.000549668	Rho guanine nucleotide exchange factor (GEF) 3
GE13854	BQ192403.1	Unmapped	2.57017	0.000108717	0.000292509	--
GE21378	NM_012924.2	CD44 (includes EG:100330801)	-10.8515	1.06664e-08	3.68947e-06	CD44 molecule (Indian blood group)
GE20053	NM_012913.1	ATP1B3	-2.64881	0.00365651	0.00412299	ATPase, Na+/K+ transporting, beta 3 polypeptide
GE1135088	BI294851.1	CCNYL1	-2.73828	6.72697e-05	0.000212805	cyclin Y-like 1
GE1215654	AW525317.1	SSC5D	-7.29074	4.27395e-07	1.60319e-05	scavenger receptor cysteine rich domain containing (5 domains)
GE1209801	BQ206096.1	RPS6KA3	-3.47202	0.000150753	0.00034188	ribosomal protein S6 kinase, 90kDa, polypeptide 3
GE1190000	BQ206902.1	KCNE4	-3.2296	1.68563e-06	2.5075e-05	potassium voltage-gated channel, Isk-related family, member 4
GE1181275	BF407755.1	CLEC2A	-4.33562	0.000171398	0.000379557	C-type lectin domain family 2, member A
GE1207828	AA956330.1	GP9	-5.87089	0.00483758	0.00523016	glycoprotein IX (platelet)
GE1159464	CODELINK UNIQUE	Unmapped	-3.23079	0.00153463	0.00197139	--
GE14055	CA505599.1	JSRP1	-6.50317	0.008985	0.00910627	junctional sarcoplasmic reticulum protein 1
GE16243	CF108466.1	Sptlc2	-2.73439	1.24651e-06	2.18546e-05	serine palmitoyltransferase, long chain base subunit 2
GE20101	CB580520.1	NES	-2.73303	0.000568601	0.000894599	nestin
GE16058	NM_182816.2	AMIGO2	-4.22145	1.18375e-06	2.11887e-05	adhesion molecule with Ig-like domain 2
GE1203609	XM_230610.2	HSPA12B	-3.55239	0.00030383	0.000555229	heat shock 70kD protein 12B
GE17151	BE098266.1	POFUT2	-3.70355	5.04235e-06	4.73073e-05	protein O-fucosyltransferase 2
GE12372	AA818342.1	Unmapped	-11.4048	0.000554703	0.000879433	--
GE20035	NM_012884.1	CNTN2	8.56286	0.000206803	0.000421776	contactin 2 (axonal)
GE16570	AW915407.1	DDX25	12.9218	1.86171e-06	2.6489e-05	DEAD (Asp-Glu-Ala-Asp) box polypeptide 25
GE21522	NM_053483.1	KPNA2	-5.4297	2.52005e-06	3.20234e-05	karyopherin alpha 2 (RAG cohort 1, importin alpha 1)
GE16586	AW915518.1	CPXM1	-2.98299	0.000704049	0.001042	carboxypeptidase X (M14 family), member 1
GE13309	NM_031814.1	GIT1 (includes EG:216963)	-2.67267	0.0054842	0.00580763	G protein-coupled receptor kinase interacting ArfGAP 1
GE14209	BQ196569.1	LY96 (includes EG:17087)	-2.8645	5.59136e-05	0.000186937	lymphocyte antigen 96
GE16082	AW254017.1	COL5A1	-2.97074	0.000783577	0.00113638	collagen, type V, alpha 1
GE14985	NM_199117.1	CBX7	3.03557	0.00179923	0.00225518	chromobox homolog 7
GE22013	NM_013180.1	ITGB4	-5.2641	5.30402e-06	4.81077e-05	integrin, beta 4
GE16019	AW251878.1	HSPB8	-3.89407	6.58462e-07	1.81169e-05	heat shock 22kDa protein 8
GE20767	NM_021676.1	SHANK3	-2.55673	0.00014452	0.000336263	SH3 and multiple ankyrin repeat domains 3
GE20391	NM_017169.1	PRDX2	-2.62302	0.00667298	0.00693319	peroxiredoxin 2
GE1178291	CB773586.1	THSD1	-3.7517	9.38427e-06	6.4841e-05	thrombospondin, type I, domain containing 1
GE1266242	CB314137.1	FTL	-3.43822	0.00953175	0.00957813	ferritin, light polypeptide
GE1182072	CB795792.1	TIMP4	4.04097	0.00023547	0.000465307	TIMP metallopeptidase inhibitor 4
GE1230922	AW527758.1	GPRASP2	2.76237	1.2816e-05	7.49844e-05	G protein-coupled receptor associated sorting protein 2
GE1137087	XM_228878.2	Phf8	-3.72111	0.00778273	0.00797585	PHD finger protein 8
GE1276186	CA510505.1	GOLIM4	3.06588	0.000136001	0.000325358	golgi integral membrane protein 4
GE1233122	AI059818.1	Unmapped	3.6517	1.48148e-05	7.83911e-05	--
GE1142003	BM385621.1	Unmapped	-6.03756	0.00543812	0.00576622	--
GE1191560	CA506466.1	Tmem136	2.93305	0.000189143	0.000406854	transmembrane protein 136
GE1116531	CODELINK UNIQUE	ACAD11	-5.36835	0.000624341	0.000956782	acyl-CoA dehydrogenase family, member 11
GE1113769	BE106468.1	Unmapped	-21.4556	0.000836948	0.00118783	--
GE1103709	AA866471.1	Unmapped	-3.22994	5.22998e-06	4.79998e-05	--
GE1178995	CF110286.1	ITGA8	8.39512	5.50601e-06	4.94702e-05	integrin, alpha 8
GE16644	AW915774.1	ARHGDIB	-3.63734	1.22235e-05	7.30232e-05	Rho GDP dissociation inhibitor (GDI) beta
GE20152	NM_013069.1	CD74	-14.3067	6.48039e-06	5.51802e-05	CD74 molecule, major histocompatibility complex, class II invariant chain
GE16926	AW918551.1	PTAFR	-4.19994	0.000294122	0.000544719	platelet-activating factor receptor
GE13773	BQ195455.1	Unmapped	-4.32144	6.99978e-06	5.8404e-05	--
GE21632	CB569821.1	APOE	-3.12749	0.000300568	0.000551698	apolipoprotein E
GE15296	AI411941.1	FNDC1	-8.57713	8.61647e-07	1.87372e-05	fibronectin type III domain containing 1
GE14916	BQ207480.1	TNFRSF9	3.02936	0.000786121	0.00113719	tumor necrosis factor receptor superfamily, member 9
GE1110199	BE113784.1	CD38	-4.20796	0.000248529	0.000484248	CD38 molecule
GE18729	BM386027.1	IL33	-7.58552	5.70513e-05	0.00019018	interleukin 33
GE1154164	BF414738.1	ZFR2	2.91299	2.87074e-06	3.36217e-05	zinc finger RNA binding protein 2
GE1205310	NM_133558.1	NAT8B	2.65098	0.000891333	0.00125211	N-acetyltransferase 8B (GCN5-related, putative, gene/pseudogene)
GE1248738	BQ190578.1	TTC7A	-2.67437	1.03034e-06	2.01911e-05	tetratricopeptide repeat domain 7A
GE1211831	BM384350.1	PRG4 (includes EG:10216)	-34.3469	1.08001e-06	2.01911e-05	proteoglycan 4
GE19769	NM_145774.1	RAB38	-4.02027	4.31274e-05	0.000157525	RAB38, member RAS oncogene family
GE1125804	BI285027.1	TIFAB	-4.14787	1.75477e-05	8.65569e-05	TRAF-interacting protein with forkhead-associated domain, family member B
GE1248360	AI030806.1	Unmapped	15.7575	4.96962e-06	4.71864e-05	--
GE1247855	BQ194727.1	Unmapped	-2.81767	0.000257024	0.000493725	--
GE1159850	BF389998.1	CSF1R	-6.15486	0.000154406	0.000346574	colony stimulating factor 1 receptor
GE1267011	BF409963.1	Unmapped	-3.52024	1.07058e-05	6.85132e-05	--
GE13349	NM_138848.1	PODXL	-3.9319	2.11899e-05	9.94955e-05	podocalyxin-like
GE1207856	NM_031154.1	GSTM2	12.0449	4.27077e-06	4.14944e-05	glutathione S-transferase mu 2 (muscle)
GE1184241	BF405865.1	ZCCHC12	3.14144	0.000126431	0.000313959	zinc finger, CCHC domain containing 12
GE1177266	H34909.1	NUP93	-2.54835	1.0118e-05	6.62111e-05	nucleoporin 93kDa
GE1259040	BI299614.1	Unmapped	2.89387	0.003071	0.00354776	--
GE1156241	BI285065.1	Unmapped	-3.19963	0.00020837	0.000422884	--
GE1257513	BM390763.1	MALL	-7.67513	1.30682e-05	7.54887e-05	mal, T-cell differentiation protein-like
GE1123793	BQ200921.1	MRVI1	3.41573	0.000150648	0.00034188	murine retrovirus integration site 1 homolog
GE13946	BI278528.1	Unmapped	-2.76503	0.000819387	0.00117096	--
GE18274	BG379829.1	CIDEA	11.0726	1.35799e-06	2.29257e-05	cell death-inducing DFFA-like effector a
GE18296	NM_199113.1	POPDC2	3.58027	1.46255e-07	1.20596e-05	popeye domain containing 2
GE14886	BF395166.1	Unmapped	2.54739	0.00232056	0.00279414	--
GE1234929	BF417043.1	CHIT1	-4.0458	0.000260041	0.000497208	chitinase 1 (chitotriosidase)
GE20075	NM_012946.1	SPARCL1	5.11864	7.25384e-05	0.000222291	SPARC-like 1 (hevin)
GE13221	NM_033376.1	KCNK3	3.3936	0.000503816	0.000822435	potassium channel, subfamily K, member 3
GE20532	NM_019123.1	ST6GALNAC3	-3.21814	0.00034976	0.000619961	ST6 (alpha-N-acetyl-neuraminyl-2,3-beta-galactosyl-1,3)-N-acetylgalactosaminide alpha-2,6-sialyltransferase 3
GE1291419	BI274660.1	AMDHD2	-2.76346	0.000403528	0.000690091	amidohydrolase domain containing 2
GE1207418	XM_220442.2	Unmapped	-5.95789	0.00753971	0.0077364	--
GE1179636	BI295320.1	SOCS5	-3.16366	0.00123278	0.00164239	suppressor of cytokine signaling 5
GE21373	NM_053575.1	CABIN1	2.90986	2.44466e-05	0.00010552	calcineurin binding protein 1
GE1123323	BM385471.1	MCM7	-2.60871	0.000129235	0.000318651	minichromosome maintenance complex component 7
GE15013	AI406525.1	SEMA6A	-3.24681	2.17857e-05	0.000100038	sema domain, transmembrane domain (TM), and cytoplasmic domain, (semaphorin) 6A
GE1174522	BU759165.1	CH25H	-6.89294	0.00206001	0.00251712	cholesterol 25-hydroxylase
GE1137611	BG379777.1	TNFAIP2	-2.55991	5.45425e-05	0.000183743	tumor necrosis factor, alpha-induced protein 2
GE22063	NM_172038.1	GSTM3	3.4118	5.88869e-06	5.17568e-05	glutathione S-transferase, mu 3
GE21219	NM_198740.1	HLA-DMB	-6.80464	0.000124765	0.00031324	major histocompatibility complex, class II, DM beta
GE1228441	CF109741.1	Unmapped	2.77858	0.00454912	0.00497033	--
GE1235807	BQ204855.1	TFDP2	-2.70823	0.00978027	0.00980401	transcription factor Dp-2 (E2F dimerization partner 2)
GE1297466	BF552577.1	Unmapped	2.79533	0.000623679	0.000956782	--
GE1264673	CA504744.1	Unmapped	3.27956	0.000149223	0.000340492	--
GE1259296	AW252296.1	COL18A1	4.1456	0.00303657	0.00351608	collagen, type XVIII, alpha 1
GE1171882	BF523163.1	TREML1	-9.23536	0.00227869	0.00274773	triggering receptor expressed on myeloid cells-like 1
GE1265496	CB544406.1	SYTL2	-9.20097	0.00619117	0.00645864	synaptotagmin-like 2
GE1118273	CK472991.1	PRDM6	4.04542	1.36549e-05	7.54887e-05	PR domain containing 6
GE1122882	BG374101.1	Pbxip1	2.52746	0.000203191	0.000420345	--
GE1157514	BG380231.1	GALNTL4	-2.98207	0.000289047	0.000537732	UDP-N-acetyl-alpha-D-galactosamine:polypeptide N-acetylgalactosaminyltransferase-like 4
GE1131464	BE102139.1	Unmapped	-29.5977	0.000549294	0.000872532	--
GE1141296	BF389681.1	Unmapped	2.89108	0.00224285	0.0027204	--
GE1122643	BE119541.1	ACTN1	2.7524	0.00571192	0.00601792	actinin, alpha 1
GE15792	AW141938.1	MYOF	-2.57851	0.00271281	0.00318292	myoferlin
GE1248925	BQ211529.1	PGM3	-2.59988	7.96108e-06	6.32208e-05	phosphoglucomutase 3
GE14521	AI177621.1	ICAM2	-3.53321	3.28477e-06	3.63005e-05	intercellular adhesion molecule 2
GE1238194	CA504241.1	Unmapped	-6.22291	2.20078e-06	2.97902e-05	--
GE1187034	BI299228.1	NTRK2	-3.39039	0.000177242	0.000390405	neurotrophic tyrosine kinase, receptor, type 2
GE1291392	CA504374.1	Unmapped	2.50506	1.37711e-05	7.54887e-05	--
GE1297224	BQ208449.1	MBLAC1	2.90294	0.000972593	0.00134117	metallo-beta-lactamase domain containing 1
GE1260823	CA505059.1	Fam60a (rat)	-3.47502	5.83015e-05	0.000193397	family with sequence similarity 60, member A
GE1110003	BG664660.1	TNFAIP6	-7.8127	0.000508194	0.000827844	tumor necrosis factor, alpha-induced protein 6
GE1112307	BF397988.1	Unmapped	2.99099	0.00189537	0.00235072	--
GE13696	AI010721.1	HAUS4	-2.71709	1.40162e-06	2.3128e-05	HAUS augmin-like complex, subunit 4
GE1191279	NM_198769.2	TLR2	-4.20194	0.000843171	0.00119461	toll-like receptor 2
GE1209796	BM386842.1	EMILIN2	-6.4072	1.24441e-05	7.36863e-05	elastin microfibril interfacer 2
GE21493	NM_012997.2	P2RX1	5.68926	0.00459141	0.00499671	purinergic receptor P2X, ligand-gated ion channel, 1
GE1190257	CF110689.1	CYTIP	-4.39891	0.000116929	0.000303997	cytohesin 1 interacting protein
GE19848	NM_012595.1	LDHB	5.64895	0.00012417	0.000312696	lactate dehydrogenase B
GE1192701	BF413932.1	SIGIRR	-2.77406	7.04789e-05	0.000219029	single immunoglobulin and toll-interleukin 1 receptor (TIR) domain
GE1139993	BQ196058.1	ACER2	4.18151	0.000604805	0.000933774	alkaline ceramidase 2
GE1229862	BQ204432.1	FGD5	-2.92403	2.26933e-05	0.000101799	FYVE, RhoGEF and PH domain containing 5
GE18135	BF282689.1	ARMC8	-2.90917	0.00879048	0.00892007	armadillo repeat containing 8
GE18285	BF285026.1	ESAM	-4.09916	8.95571e-06	6.46435e-05	endothelial cell adhesion molecule
GE1227220	NM_017055.1	TF	-4.53685	0.00160363	0.00204099	transferrin
GE1225761	BE116112.1	Vegfa	-2.52874	0.00165542	0.00209079	vascular endothelial growth factor A
GE16540	BE113137.1	CMTM7	-3.37868	1.37042e-05	7.54887e-05	CKLF-like MARVEL transmembrane domain containing 7
GE14927	AI236618.1	MARCH2	-4.26546	0.000123689	0.000312438	membrane-associated ring finger (C3HC4) 2
GE21475	AF190458.1	KCNN4	-6.60373	5.85632e-05	0.000193614	potassium intermediate/small conductance calcium-activated channel, subfamily N, member 4
GE20636	NM_019285.1	ADCY4	-3.50306	9.73372e-06	6.62111e-05	adenylate cyclase 4
GE19404	AI071771.1	AKAP6	3.1419	0.0020383	0.00249797	A kinase (PRKA) anchor protein 6
GE14873	AI234533.1	UNC93B1	-2.84029	0.00093831	0.00129823	unc-93 homolog B1 (C. elegans)
GE19738	NM_031152.1	RAB11A	-2.52308	4.99937e-05	0.000171712	RAB11A, member RAS oncogene family
GE21277	NM_031646.1	RAMP2	-3.89715	3.47127e-06	3.72236e-05	receptor (G protein-coupled) activity modifying protein 2
GE1103532	BE118616.1	Unmapped	2.9281	0.00185222	0.00231108	--
GE1306181	BQ210323.1	DUOXA1	-4.18297	7.84616e-05	0.000232405	dual oxidase maturation factor 1
GE1223565	BQ190244.1	Akr1c12/Akr1c12l1	2.7668	9.32547e-06	6.4841e-05	aldo-keto reductase family 1, member C12
GE1276445	BM390122.1	Unmapped	2.84753	9.26404e-06	6.4841e-05	--
GE1303333	BQ194503.1	Unmapped	3.01543	0.000730364	0.00107155	--
GE1171430	AI556852.1	Unmapped	-3.45497	0.000148305	0.000340241	--
GE1138307	CA503561.1	Unmapped	3.83585	9.6425e-08	9.9533e-06	--
GE17842	NM_181091.2	GMFG	-5.0876	0.000193276	0.000409349	glia maturation factor, gamma
GE1238211	BM383349.1	Unmapped	11.7093	1.13921e-05	7.13364e-05	--
GE1128560	AF285881.1	TEC	-2.69345	0.00313863	0.00360572	tec protein tyrosine kinase
GE1294487	CA504264.1	Unmapped	2.58243	3.25657e-05	0.000134638	--
GE1172237	BE112264.1	SERPINE2	6.25643	3.62277e-07	1.55288e-05	serpin peptidase inhibitor, clade E (nexin, plasminogen activator inhibitor type 1), member 2
GE18968	BM386604.1	Unmapped	-3.11927	2.39113e-06	3.1841e-05	--
GE15645	AI716243.1	C6orf132	-2.51264	8.53561e-06	6.35499e-05	chromosome 6 open reading frame 132
GE15591	AI639012.1	METRNL	-3.50129	0.0014022	0.00183262	meteorin, glial cell differentiation regulator-like
GE20405	CK595572.1	HMGB2	-2.66285	0.000122264	0.000312438	high mobility group box 2
GE22045	U75916.1	TJP2	-2.77309	4.9971e-05	0.000171712	tight junction protein 2 (zona occludens 2)
GE1118484	AA925373.1	PCDH7	3.49457	4.1781e-05	0.000155526	protocadherin 7
GE21161	NM_031050.1	LUM	-3.27732	0.00147535	0.00191009	lumican
GE18820	BF408285.1	BAIAP2	-3.16089	0.000511092	0.000829395	BAI1-associated protein 2
GE17386	BM391053.1	TBX1	-6.50296	1.06576e-06	2.01911e-05	T-box 1
GE21999	NM_031557.2	PTGIS	3.48316	0.000204607	0.000420411	prostaglandin I2 (prostacyclin) synthase
GE13109	CB806149.1	PTPN23	-6.05925	1.32272e-05	7.54887e-05	protein tyrosine phosphatase, non-receptor type 23
GE21833	NM_012517.1	CACNA1C	-5.94985	0.00719189	0.00741636	calcium channel, voltage-dependent, L type, alpha 1C subunit
GE16746	AW916836.1	SYNCRIP	4.224	0.00027498	0.000516212	synaptotagmin binding, cytoplasmic RNA interacting protein
GE18731	BF404901.1	VEGFA	-2.94646	0.000498575	0.000817109	vascular endothelial growth factor A
GE15431	AI549323.1	NCAM1	3.62842	9.45518e-05	0.00026488	neural cell adhesion molecule 1
GE18520	BF396179.1	TTYH3	-3.01761	0.00022107	0.000440817	tweety homolog 3 (Drosophila)
GE14904	BE121058.1	ADCY5	5.17743	0.00849981	0.00864636	adenylate cyclase 5
GE1147399	BI279720.1	RASL12	2.75256	0.00366002	0.00412299	RAS-like, family 12
GE20388	AI014118.1	STMN1	-8.88859	1.20442e-05	7.29533e-05	stathmin 1
GE16368	BF543357.1	LOC100910454	3.64581	0.00347398	0.00394163	--
GE18057	BF281848.1	MTHFD1L	-2.85426	0.00311208	0.00358518	methylenetetrahydrofolate dehydrogenase (NADP+ dependent) 1-like
GE13741	BQ200808.1	NANS	-3.19585	4.8648e-05	0.000168671	N-acetylneuraminic acid synthase
GE1187185	AI576298.1	Unmapped	-5.49939	1.34192e-05	7.54887e-05	--
GE1135868	BQ199490.1	Unmapped	-2.60907	7.7038e-05	0.000228784	--
GE21430	NM_053352.1	CXCR7	-3.8124	0.000584123	0.000913798	chemokine (C-X-C motif) receptor 7
GE1153496	BF553679.1	Unmapped	3.22681	7.07858e-05	0.000219029	--
GE1216143	CB316051.1	Unmapped	-5.84414	0.0092968	0.00937626	--
GE1256027	CA510190.1	Unmapped	2.51526	0.0059102	0.00620309	--
GE1143548	BQ205454.1	RNF207	4.19907	3.51567e-07	1.55288e-05	ring finger protein 207
GE1197458	BF405724.1	PTPRS	3.58822	1.03918e-05	6.76409e-05	protein tyrosine phosphatase, receptor type, S
GE1107793	BF542887.1	Unmapped	3.22111	0.000255515	0.000493725	--
GE1244791	BQ202087.1	Unmapped	2.5807	0.000395775	0.000681063	--
GE1299864	CA508101.1	CXCL14	-2.85148	0.00250456	0.00298094	chemokine (C-X-C motif) ligand 14
GE17072	BQ206824.1	NHP2	-2.64083	4.05981e-05	0.000154923	NHP2 ribonucleoprotein homolog (yeast)
GE1268024	BU759337.1	DLGAP5	-3.0079	0.00020984	0.000424722	discs, large (Drosophila) homolog-associated protein 5
GE14279	BU946559.1	Unmapped	-2.93835	0.000130935	0.000319713	--
GE1181134	BM389611.1	Camk1d	-3.78359	1.14106e-05	7.13364e-05	--
GE1189265	NM_031340.1	TIMELESS	-2.99023	6.25026e-05	0.000204861	timeless homolog (Drosophila)
GE21366	NM_024359.1	HIF1A	-3.05488	0.000139906	0.000328302	hypoxia inducible factor 1, alpha subunit (basic helix-loop-helix transcription factor)
GE16041	AW252820.1	Ephb4	-3.48985	0.000192167	0.000409349	--
GE21808	NM_017025.1	LDHA	-3.10557	7.99127e-05	0.000234866	lactate dehydrogenase A
GE12833	AA944398.1	Fbln2	-5.00139	2.33099e-07	1.39448e-05	fibulin 2
GE16698	BM384369.1	APLF	-2.54252	0.000803776	0.00115631	aprataxin and PNKP like factor
GE1253721	BQ208179.1	Phf19	-3.60797	7.29004e-05	0.000222291	PHD finger protein 19
GE1123239	BI274530.1	Unmapped	-2.8643	0.000469741	0.000776012	--
GE1224767	CB545903.1	ARSI	-5.73162	0.000201034	0.00041878	arylsulfatase family, member I
GE1124991	CA512208.1	ASAP1	-2.84918	0.00201146	0.00247242	ArfGAP with SH3 domain, ankyrin repeat and PH domain 1
GE1124312	BQ191341.1	CSGALNACT1	-4.57089	4.52671e-06	4.35091e-05	chondroitin sulfate N-acetylgalactosaminyltransferase 1
GE21998	NM_031062.1	MVD	-2.83434	0.000444881	0.000745379	mevalonate (diphospho) decarboxylase
GE21940	NM_031979.1	CSDA	-3.29697	7.61813e-05	0.000228048	cold shock domain protein A
GE17049	AI071220.1	Unmapped	4.53898	7.32478e-07	1.84724e-05	--
GE20799	NM_021760.1	COL5A3	-13.8555	0.000220426	0.000440817	collagen, type V, alpha 3
GE22176	NM_031834.1	SULT1A1	6.03122	0.000597511	0.000925974	sulfotransferase family, cytosolic, 1A, phenol-preferring, member 1
GE1184648	BU760435.1	Unmapped	-6.87928	4.07044e-05	0.000154923	--
GE1108011	BF409960.1	CADM3	-2.96201	0.0006717	0.00101061	cell adhesion molecule 3
GE1157141	BQ209250.1	TGFBI	-3.21716	0.00371512	0.00417509	transforming growth factor, beta-induced, 68kDa
GE1115257	BQ209905.1	RASA4/RASA4B	-7.0156	8.82393e-06	6.46435e-05	RAS p21 protein activator 4
GE1290882	CA505103.1	MCM6	-5.66675	2.15253e-06	2.95983e-05	minichromosome maintenance complex component 6
GE12299	BE117770.1	Zdhhc3	-3.402	0.00181244	0.00226486	zinc finger, DHHC-type containing 3
GE1140692	CA504751.1	RGD1562451	-2.52707	8.27366e-05	0.000238847	similar to Pabpc4_predicted protein
GE1303133	NM_022519.1	SERPINA1	-3.55701	0.00564859	0.00596642	serpin peptidase inhibitor, clade A (alpha-1 antiproteinase, antitrypsin), member 1
GE20684	NM_019362.1	STK39	2.66496	0.000356977	0.000630049	serine threonine kinase 39
GE1267791	BM389993.1	FUCA2	-3.14337	0.000204281	0.000420411	fucosidase, alpha-L- 2, plasma
GE1254407	CK355665.1	FAIM3	-3.65709	0.000335205	0.000600538	Fas apoptotic inhibitory molecule 3
GE1162472	NM_053629.2	FSTL3	6.03569	1.37483e-05	7.54887e-05	follistatin-like 3 (secreted glycoprotein)
GE1150662	BF392901.1	COL27A1	2.78648	0.00220813	0.00268222	collagen, type XXVII, alpha 1
GE1182787	BF409060.1	NRP2	-2.5091	0.000359301	0.000630112	neuropilin 2
GE1216317	BU759545.1	RG9MTD2	-2.59997	0.000415444	0.000704634	RNA (guanine-9-) methyltransferase domain containing 2
GE1225550	BE121124.1	MYL2	2.89748	4.00947e-05	0.000154923	myosin, light chain 2, regulatory, cardiac, slow
GE1225811	BM385358.1	Unmapped	3.50435	0.000931268	0.00129065	--
GE14567	AI172304.1	IL2RG	-12.4861	1.82337e-06	2.6374e-05	interleukin 2 receptor, gamma
GE17505	CA509800.1	LPAR1	-2.90665	0.000365566	0.000639741	lysophosphatidic acid receptor 1
GE19655	NM_139185.1	GNG8	3.26277	0.000547037	0.000872302	guanine nucleotide binding protein (G protein), gamma 8
GE22050	NM_053908.1	PTPN6	-6.29526	4.6207e-05	0.000164488	protein tyrosine phosphatase, non-receptor type 6
GE14271	AI171219.1	Unmapped	7.76305	0.000353994	0.000626122	--
GE1197450	NM_022300.1	BASP1	-11.0244	1.37682e-05	7.54887e-05	brain abundant, membrane attached signal protein 1
GE15717	NM_053492.1	SLC44A1	-3.73237	0.00823477	0.00839744	solute carrier family 44, member 1
GE19875	NM_012636.1	PTHLH	-8.76541	0.000123247	0.000312438	parathyroid hormone-like hormone
GE1221854	NM_021836.2	JUNB	-3.9479	0.000307923	0.000561467	jun B proto-oncogene
GE1264042	NM_023021.1	KCNN4	-5.35916	0.000256958	0.000493725	potassium intermediate/small conductance calcium-activated channel, subfamily N, member 4
GE13919	AI102517.1	FST	-5.77981	0.00030123	0.000551698	follistatin
GE1108539	NM_031008.1	AP2A2	-3.20557	7.56357e-05	0.000228048	adaptor-related protein complex 2, alpha 2 subunit
GE17185	BE099563.1	TMEM176A	-4.74419	6.39297e-06	5.49806e-05	transmembrane protein 176A
GE18258	BF284803.1	IRF7	-3.7203	0.00302827	0.00351314	interferon regulatory factor 7
GE1231531	BI278559.1	Clec4a1	-6.54155	0.000156412	0.000350126	C-type lectin domain family 4, member a1
GE19762	NM_172067.1	SPON1	2.75322	0.00066446	0.00100521	spondin 1, extracellular matrix protein
GE18471	BF393611.1	Eps8	-3.06855	0.0031522	0.00361627	epidermal growth factor receptor pathway substrate 8
GE1270020	H31469.1	KIF22	-17.662	6.13524e-07	1.76593e-05	kinesin family member 22
GE1166683	AI229953.1	Unmapped	-2.95868	6.62061e-05	0.000211124	--
GE20004	NM_012844.1	EPHX1	4.11762	0.000205952	0.000421776	epoxide hydrolase 1, microsomal (xenobiotic)
GE15305	AI411985.1	Unmapped	-2.55549	3.86097e-05	0.000152553	--
GE15892	AW143336.1	Pnkd	4.16486	4.81903e-05	0.000168671	paroxysmal nonkinesiogenic dyskinesia
GE13612	BE119026.1	ZNF23	2.78146	0.000180777	0.000392952	zinc finger protein 23 (KOX 16)
GE15952	AW144346.1	FAM102B	-5.4859	1.1532e-05	7.14211e-05	family with sequence similarity 102, member B
GE1188642	CF112406.1	Unmapped	2.63776	0.000754631	0.00110323	--
GE1149470	BF404357.1	COL18A1	2.85659	0.000666606	0.00100661	collagen, type XVIII, alpha 1
GE1163490	BE119660.1	Unmapped	2.62872	0.00403332	0.00448388	--
GE1224991	BM390334.1	MYH11	3.90205	0.000145406	0.00033643	myosin, heavy chain 11, smooth muscle
GE19326	BF557739.1	NCAPD2	-3.3285	2.82765e-06	3.36217e-05	non-SMC condensin I complex, subunit D2
GE1161006	BU759121.1	CYTL1	2.62275	0.0042569	0.00469453	cytokine-like 1
GE1224943	AI059174.1	Unmapped	2.5672	0.00733713	0.00755669	--
GE1211637	NM_031504.1	C4B (includes others)	-3.27345	0.0011289	0.00151868	complement component 4B (Chido blood group)
GE1299175	NM_171992.2	CCND1	-2.62238	0.00225704	0.00273361	cyclin D1
GE1171839	CB615228.1	HN1L	-5.94801	0.000262009	0.000498205	hematological and neurological expressed 1-like
GE1187048	CF110823.1	EMP1	-5.38273	8.70234e-05	0.00024837	epithelial membrane protein 1
GE1138123	BQ200159.1	TSC1	2.56679	0.00186862	0.00232803	tuberous sclerosis 1
GE1108825	BF558568.1	PMF1	-3.14134	9.1831e-06	6.4841e-05	polyamine-modulated factor 1
GE1158856	BM386683.1	STC1	-2.6816	0.000248573	0.000484248	stanniocalcin 1
GE21850	NM_012792.1	FMO1 (includes EG:14261)	6.00682	0.000556694	0.000880899	flavin containing monooxygenase 1
GE1134483	AI137568.1	Unmapped	5.21475	3.17112e-05	0.000131579	--
GE13972	AI103645.1	MELK	-2.7173	1.44084e-06	2.33224e-05	maternal embryonic leucine zipper kinase
GE22213	NM_030586.1	CYB5B	-3.20707	0.000148701	0.000340241	cytochrome b5 type B (outer mitochondrial membrane)
GE1297210	AI137162.1	Unmapped	3.95351	0.00012173	0.000312438	--
GE15126	AI408727.1	C9orf150	-2.60923	0.00444595	0.00487696	chromosome 9 open reading frame 150
GE18583	CF110617.1	TAGLN2	-3.3324	6.36848e-06	5.49806e-05	transgelin 2
GE21127	NM_032083.1	Chn1	-4.96178	7.64986e-05	0.000228119	chimerin (chimaerin) 1
GE1133458	AW144374.1	Unmapped	-2.50054	0.000807333	0.00115774	--
GE1128534	BG380541.1	Unmapped	-2.75311	1.59477e-05	8.26e-05	--
GE1291063	BQ194244.1	CCL21	-6.18022	0.000500234	0.000818205	chemokine (C-C motif) ligand 21
GE1133465	BM387062.1	SSPN	2.56643	0.00699835	0.00722579	sarcospan (Kras oncogene-associated gene)
GE1213155	BF409826.1	Unmapped	3.66421	1.66535e-05	8.4111e-05	--
GE17014	AW919666.1	LMCD1	2.50591	0.000184868	0.000399741	LIM and cysteine-rich domains 1
GE17515	BF412895.1	CAV1	2.96351	2.79566e-05	0.000118	caveolin 1, caveolae protein, 22kDa
GE1267388	BF416403.1	Tnfrsf11a	-4.8305	2.66473e-06	3.27971e-05	--
GE19135	BF546209.1	Unmapped	2.65646	1.21137e-05	7.29533e-05	--
GE1234437	BF416753.1	Mamstr	4.34012	0.000183624	0.000398093	--
GE20789	NM_021744.1	CD14	-4.9953	2.10896e-05	9.94955e-05	CD14 molecule
GE1177093	NM_013214.2	ACOT7	-5.15022	1.00291e-05	6.62111e-05	acyl-CoA thioesterase 7
GE1245278	BF391121.1	Unmapped	-2.57388	0.00593688	0.00622317	--
GE1169157	BI289788.1	DKK3	4.18117	2.54975e-05	0.000108572	dickkopf homolog 3 (Xenopus laevis)
GE1157880	CA509759.1	H19	-4.44804	0.000113691	0.000299073	H19, imprinted maternally expressed transcript (non-protein coding)
GE1208642	BG372409.1	FXYD1	2.94476	4.00748e-05	0.000154923	FXYD domain containing ion transport regulator 1
GE13375	NM_031821.1	PLK2	-3.94621	0.00014522	0.00033643	polo-like kinase 2
GE1119878	CK227097.1	AS3MT	3.35412	3.33649e-06	3.63005e-05	arsenic (+3 oxidation state) methyltransferase
GE20119	NM_013015.2	PTGDS	3.84304	3.51058e-05	0.000143528	prostaglandin D2 synthase 21kDa (brain)
GE1162455	BM391684.1	EPHB6	4.72063	3.96604e-06	4.00912e-05	EPH receptor B6
GE20368	NM_017139.1	PENK	-8.4213	5.24582e-05	0.000178457	proenkephalin
GE1167775	BQ208208.1	BUB1 (includes EG:100307076)	-2.86292	1.10879e-05	7.05277e-05	budding uninhibited by benzimidazoles 1 homolog (yeast)
GE1196181	BG377644.1	SH3TC1	-2.93061	0.000663653	0.00100521	SH3 domain and tetratricopeptide repeats 1
GE13168	NM_053544.1	SFRP4	-19.9806	0.000125147	0.000313247	secreted frizzled-related protein 4
GE1211536	BG664187.1	Unmapped	3.07822	0.000311034	0.00056589	--
GE14597	NM_053713.1	KLF4	-3.21361	0.000194274	0.00041041	Kruppel-like factor 4 (gut)
GE19864	NM_012614.1	NPY	-11.46	0.000338723	0.000604288	neuropeptide Y
GE17521	BE109109.1	ARHGAP11A	-4.35364	5.13108e-06	4.7611e-05	Rho GTPase activating protein 11A
GE19737	M75148.1	KLC1	-2.69541	0.00408508	0.00451711	kinesin light chain 1
GE13488	NM_053794.1	Wnk1	-2.7645	0.00303932	0.00351608	WNK lysine deficient protein kinase 1
GE16379	BM391124.1	PRODH	4.61666	0.000152145	0.000343251	proline dehydrogenase (oxidase) 1
GE19068	BF420279.1	C17orf58	2.55521	0.000134063	0.000323147	chromosome 17 open reading frame 58
GE12621	AA891834.1	COL4A5	3.81399	3.00874e-06	3.45314e-05	collagen, type IV, alpha 5
GE18857	BF409560.1	ABHD14B	2.77715	0.00112358	0.001514	abhydrolase domain containing 14B
GE15799	NM_144737.1	FMO2	25.985	9.62201e-05	0.00026845	flavin containing monooxygenase 2 (non-functional)
GE1237762	CA509556.1	ARAP3	-3.0017	0.000536189	0.000859985	ArfGAP with RhoGAP domain, ankyrin repeat and PH domain 3
GE1128088	BM385528.1	Unmapped	-4.08807	0.000446889	0.000747227	--
GE1299290	BE117875.1	Unmapped	2.74822	0.00193073	0.00239098	--
GE1245697	CB313494.1	Unmapped	-7.74028	0.00312318	0.00359296	--
GE1222329	BQ207631.1	UCK2	-4.09692	7.86247e-07	1.87372e-05	uridine-cytidine kinase 2
GE1128976	CK218652.1	Unmapped	3.3235	0.000134188	0.000323147	--
GE1217930	CB612823.1	Unmapped	4.17597	9.23121e-05	0.000260204	--
GE1306216	BI288748.1	TRIM46	2.83096	3.31371e-06	3.63005e-05	tripartite motif containing 46
GE13033	NM_031677.1	FHL2	-4.75322	1.39712e-05	7.60789e-05	four and a half LIM domains 2
GE1113748	BI282157.1	Unmapped	3.80322	0.00161302	0.00204977	--
GE17230	BF399156.1	Cytl1	5.24784	0.000391331	0.000674821	cytokine-like 1
GE1306066	NM_012959.1	GFRA1	3.28346	0.000412116	0.000701073	GDNF family receptor alpha 1
GE17441	BE108178.1	Unmapped	-4.33326	0.00171571	0.00215704	--
GE21912	NM_017196.1	AIF1 (includes EG:11629)	-6.19019	7.60408e-05	0.000228048	allograft inflammatory factor 1
GE20048	NM_012907.1	APOBEC1	-5.91127	0.000912515	0.00127106	apolipoprotein B mRNA editing enzyme, catalytic polypeptide 1
GE1108418	BQ211221.1	ISG20	2.98983	0.00791917	0.00810562	interferon stimulated exonuclease gene 20kDa
GE18201	BF283743.1	TIE1	-5.5519	1.70778e-05	8.56036e-05	tyrosine kinase with immunoglobulin-like and EGF-like domains 1
GE13961	AI103349.1	SOX18	-7.56419	1.48821e-05	7.83911e-05	SRY (sex determining region Y)-box 18
GE14724	BF389695.1	Ctla2a	-11.7604	3.07895e-08	5.2038e-06	cytotoxic T lymphocyte-associated protein 2 alpha
GE17199	BE099991.1	Unmapped	-6.40572	9.41853e-06	6.4841e-05	--
GE1304359	CA504139.1	EPS8	-3.14841	0.00296434	0.0034438	epidermal growth factor receptor pathway substrate 8
GE1219866	BQ195430.1	POLM	5.97729	1.10487e-06	2.01911e-05	polymerase (DNA directed), mu
GE1274568	BE118653.1	Unmapped	-2.75798	0.00126367	0.00167812	--
GE1207777	BQ210619.1	SLC37A2	-2.93787	0.0044237	0.00486548	solute carrier family 37 (glycerol-3-phosphate transporter), member 2
GE1243021	AW914186.1	SMTNL2	-2.86331	0.000686163	0.0010249	smoothelin-like 2
GE1144792	BQ195455.1	Unmapped	-3.49591	0.000232607	0.000461475	--
GE1160744	BM388073.1	ZDHHC2	-3.09448	0.00073865	0.00108178	zinc finger, DHHC-type containing 2
GE1175399	AA926184.1	TIMD4	3.16162	0.00619279	0.00645864	T-cell immunoglobulin and mucin domain containing 4
GE1296589	BE111548.1	MGAT4A	-4.38277	0.000191384	0.000409349	mannosyl (alpha-1,3-)-glycoprotein beta-1,4-N-acetylglucosaminyltransferase, isozyme A
GE1277792	NM_012750.1	GFRA2	-3.91282	0.000533943	0.000858048	GDNF family receptor alpha 2
GE12800	BG672091.1	SYTL2	-13.5571	5.98796e-07	1.76593e-05	synaptotagmin-like 2
GE17225	BF416284.1	TPPP3	-14.4506	1.33538e-08	3.68947e-06	tubulin polymerization-promoting protein family member 3
GE1143999	NM_019243.1	PTGFRN	-3.89484	2.28039e-05	0.000101799	prostaglandin F2 receptor negative regulator
GE1170288	BE115075.1	Unmapped	-3.18435	0.00340883	0.00388371	--
GE1135618	BQ208287.1	SORL1	7.04145	0.000908275	0.00126943	sortilin-related receptor, L(DLR class) A repeats containing
GE1288333	BF399038.1	Unmapped	3.54997	3.87755e-05	0.000152613	--
GE1127065	BU759257.1	LOC690492	-4.94347	0.000241769	0.000474059	similar to CD33 antigen
GE20454	NM_017260.1	ALOX5AP	-9.19905	0.000193084	0.000409349	arachidonate 5-lipoxygenase-activating protein
GE15144	BF408230.1	PLAC8	-13.8555	5.44063e-10	4.49344e-07	placenta-specific 8
GE20305	NM_017051.1	SOD2	-2.62454	0.00116535	0.00156262	superoxide dismutase 2, mitochondrial
GE18542	BF396764.1	DCP1B	3.75937	1.00116e-05	6.62111e-05	DCP1 decapping enzyme homolog B (S. cerevisiae)
GE1113076	NM_172222.1	C2	-7.26077	0.000349373	0.000619961	complement component 2
GE1249684	L23128.1	H2-T10/H2-T22	-3.3542	0.000769827	0.00112148	histocompatibility 2, T region locus 10
GE1161220	NM_022693.2	SH3BP4	2.53299	0.00148777	0.00192016	SH3-domain binding protein 4
GE1197619	NM_031062.1	MVD	-2.87184	6.30205e-05	0.000204874	mevalonate (diphospho) decarboxylase
GE1111927	M25148.1	PLA2G2A	-7.62012	0.00102538	0.00140459	phospholipase A2, group IIA (platelets, synovial fluid)
GE1224861	BF405592.1	Unmapped	-2.64035	0.000343773	0.000611975	--
GE21110	X56228.1	TST	4.48952	8.18312e-05	0.000237911	thiosulfate sulfurtransferase (rhodanese)
GE1200143	BQ210544.1	Unmapped	-2.78951	4.48285e-05	0.000161593	--
GE18095	BF282301.1	CREG1	-4.50977	0.00486169	0.00524936	cellular repressor of E1A-stimulated genes 1
GE1142300	AI072116.1	Unmapped	-4.11653	0.00260357	0.00307661	--
GE18300	BF285211.1	RCOR2	7.2891	8.30372e-06	6.32761e-05	REST corepressor 2
GE1154199	BF563468.1	KDM4D	-5.83704	0.00689584	0.00712887	lysine (K)-specific demethylase 4D
GE1304341	BG373236.1	Unmapped	8.82689	2.87033e-07	1.39448e-05	--
GE1101346	BE115749.1	Unmapped	3.17255	0.000451809	0.000752408	--
GE1207086	BE119470.1	SPP1 (includes EG:20750)	3.68634	0.00011	0.000293389	secreted phosphoprotein 1
GE13681	BM388259.1	Unmapped	-3.91282	2.96472e-05	0.00012411	--
GE19782	NM_012492.1	ADRB2	-3.08626	0.000930006	0.00129065	adrenergic, beta-2-, receptor, surface
GE21186	Y00480.1	HLA-DRA	-13.548	9.69016e-07	2.01131e-05	major histocompatibility complex, class II, DR alpha
GE1279845	AW523915.1	APOLD1	-4.7338	0.00109658	0.00148736	apolipoprotein L domain containing 1
GE1140176	L10668.1	PYGB	2.78911	1.62064e-05	8.36325e-05	phosphorylase, glycogen; brain
GE1107493	NM_199373.1	WRB	3.64756	6.83299e-05	0.000214509	tryptophan rich basic protein
GE1275583	NM_013016.2	SIRPA	-3.24558	1.16565e-05	7.21209e-05	signal-regulatory protein alpha
GE1161540	BF386294.1	Unmapped	2.96781	0.000368219	0.000643021	--
GE18545	BF396602.1	SFRP2	-3.73424	0.00038712	0.000670359	secreted frizzled-related protein 2
GE1167264	BQ203952.1	SMARCA2	2.66739	0.000894473	0.00125439	SWI/SNF related, matrix associated, actin dependent regulator of chromatin, subfamily a, member 2
GE1178712	BM384356.1	Porf1	-4.04686	0.00157527	0.00201108	preoptic regulatory factor 1
GE12596	BF554907.1	FBLIM1	5.04715	1.3194e-05	7.54887e-05	filamin binding LIM protein 1
GE13881	NM_138892.1	DCTPP1	-6.82926	4.73547e-07	1.70228e-05	dCTP pyrophosphatase 1
GE1119096	CA505586.1	Unmapped	3.15201	0.000213374	0.000428825	--
GE19920	NM_012716.1	SLC16A1	-2.55814	0.00405338	0.00450013	solute carrier family 16, member 1 (monocarboxylic acid transporter 1)
GE1112441	CA507464.1	UAP1	-4.61281	0.00226391	0.00273791	UDP-N-acteylglucosamine pyrophosphorylase 1
GE1256710	BE116194.1	Unmapped	2.86389	4.14398e-05	0.000155438	--
GE1219598	BF556010.1	ASB2	5.18918	4.85038e-05	0.000168671	ankyrin repeat and SOCS box containing 2
GE19548	NM_138882.1	PLA1A	-3.24587	0.00457014	0.0049867	phospholipase A1 member A
GE1221634	BF414204.1	LRRC59	-2.54282	0.000478429	0.000787216	leucine rich repeat containing 59
GE14788	AI231834.1	Unmapped	2.77231	0.000126882	0.000313959	--
GE13009	NM_031148.1	SLC20A1	-2.72834	0.00011429	0.000299694	solute carrier family 20 (phosphate transporter), member 1
GE16475	BE112258.1	CMTM3	-3.39499	0.000101681	0.000281841	CKLF-like MARVEL transmembrane domain containing 3
GE1289960	BM390497.1	OSGIN2	-3.12718	0.000122758	0.000312438	oxidative stress induced growth inhibitor family member 2
GE1110766	BM385311.1	ATP1B2	2.68882	0.00391866	0.00438592	ATPase, Na+/K+ transporting, beta 2 polypeptide
GE1144396	BI293625.1	LOC684554	-4.25034	1.36484e-05	7.54887e-05	similar to Thrombospondin-3 precursor
GE1232362	BQ202090.1	Unmapped	-2.69799	0.000213117	0.000428825	--
GE21639	NM_031832.1	LGALS3	-3.498	0.00460805	0.00500822	lectin, galactoside-binding, soluble, 3
GE1258684	NM_053715.1	SLC5A3	3.41171	1.00945e-05	6.62111e-05	solute carrier family 5 (sodium/myo-inositol cotransporter), member 3
GE18116	CA508661.1	SPSB1	-5.66934	1.96603e-05	9.51591e-05	splA/ryanodine receptor domain and SOCS box containing 1
GE20644	NM_019296.1	CDK1	-16.4882	1.76204e-07	1.3216e-05	cyclin-dependent kinase 1
GE16247	AW526033.1	Unmapped	6.4729	7.66356e-06	6.26451e-05	--
GE1207142	BM385386.1	Unmapped	3.21064	0.00066837	0.00100743	--
GE1220505	AA819560.1	Unmapped	-3.56623	0.0052699	0.00561099	--
GE17259	BE101323.1	HJURP	-2.76911	0.000812216	0.00116272	Holliday junction recognition protein
GE21347	NM_019354.1	UCP2	-8.58266	0.000804935	0.00115631	uncoupling protein 2 (mitochondrial, proton carrier)
GE18988	BF416285.1	Adamts9	2.56782	0.00537055	0.0057019	ADAM metallopeptidase with thrombospondin type 1 motif, 9
GE15360	BM389853.1	Unmapped	2.5909	1.9592e-05	9.51591e-05	--
GE14029	NM_080892.1	SELENBP1	6.08004	2.56883e-05	0.000108863	selenium binding protein 1
GE20230	NM_013180.1	ITGB4	-6.11146	4.03353e-05	0.000154923	integrin, beta 4
GE20685	NM_019363.2	AOX1	4.18693	0.000564022	0.000889088	aldehyde oxidase 1
GE14768	BQ199671.1	Unmapped	-7.29292	3.98179e-06	4.00912e-05	--
GE1269071	BQ208603.1	COL16A1	-3.14612	0.000792753	0.00114478	collagen, type XVI, alpha 1
GE1299264	BF414739.1	LOC100363197	-7.72033	1.65159e-05	8.4111e-05	Rho GTPase activating protein 18
GE1214469	BF523738.1	LRRN4CL	-3.40625	0.00210551	0.00256891	LRRN4 C-terminal like
GE1271897	AA964391.1	TAL1	-3.52947	0.000865158	0.00121949	T-cell acute lymphocytic leukemia 1
GE1300621	NM_013111.1	SLC7A1	-4.29229	3.91132e-06	4.00912e-05	solute carrier family 7 (cationic amino acid transporter, y+ system), member 1
GE1221015	BF409111.1	Unmapped	5.93378	0.000167364	0.00037162	--
GE1111823	AI715513.1	Unmapped	4.60579	0.00147531	0.00191009	--
GE1114588	NM_053573.1	OLFM1	2.89146	0.000334758	0.000600538	olfactomedin 1
GE1132764	BQ203303.1	EDEM1	-3.60256	2.38777e-05	0.000105007	ER degradation enhancer, mannosidase alpha-like 1
GE15101	NM_182817.1	SMAGP	-4.24055	0.00043316	0.000728697	small cell adhesion glycoprotein
GE1217875	NM_031655.1	LXN	-2.51888	0.00246327	0.00293888	latexin
GE13508	NM_138519.1	DKK3	4.52824	0.000103586	0.000282383	dickkopf homolog 3 (Xenopus laevis)
GE12905	AA946357.1	Unmapped	8.83014	6.40283e-08	8.81067e-06	--
GE13845	BF389644.1	Unmapped	2.76134	0.00588575	0.00618528	--
GE1210735	BF391314.1	RTN4R	2.77979	6.45208e-05	0.0002065	reticulon 4 receptor
GE18485	BI276591.1	Sec13	-3.13324	0.000380722	0.000660665	--
GE1173944	BG378849.1	Unmapped	2.97344	2.22271e-05	0.000100754	--
GE1182760	BF411339.1	Unmapped	2.65769	0.00398583	0.00444305	--
GE16285	BE097350.1	CCDC8	2.75274	0.000111611	0.000295483	coiled-coil domain containing 8
GE20621	NM_019262.1	C1QB	-11.0559	4.7159e-05	0.000166612	complement component 1, q subcomponent, B chain
GE14050	BM385871.1	PMVK	2.78665	8.08407e-05	0.00023667	phosphomevalonate kinase
GE14177	AI169311.1	C9orf71	-3.17146	0.000143822	0.000335585	chromosome 9 open reading frame 71
GE1168166	AW533021.1	ADAMTS12	-2.92171	0.0025668	0.00303843	ADAM metallopeptidase with thrombospondin type 1 motif, 12
GE1158064	BM390740.1	SLC35A2	-2.65774	0.000232972	0.000461475	solute carrier family 35 (UDP-galactose transporter), member A2
GE1132681	AA998269.1	NEXN	2.57856	0.00600402	0.00627762	nexilin (F actin binding protein)
GE1137951	NM_012620.1	SERPINE1	-8.34897	0.000525537	0.000847839	serpin peptidase inhibitor, clade E (nexin, plasminogen activator inhibitor type 1), member 1
GE1248493	BI278180.1	Unmapped	-3.40186	0.00124121	0.00165095	--
GE1149057	BF564490.1	SHISA4	5.45222	7.15229e-06	5.9059e-05	shisa homolog 4 (Xenopus laevis)
GE22080	NM_019212.2	ACTA1	-13.2884	0.0092538	0.0093443	actin, alpha 1, skeletal muscle
GE1221067	NM_019250.1	RALGDS	-3.57836	0.00217945	0.00265129	ral guanine nucleotide dissociation stimulator
GE1241513	CK599706.1	HTRA3	-4.65535	0.00477268	0.00516675	HtrA serine peptidase 3
GE1120487	NM_199113.1	POPDC2	3.34742	0.000107753	0.000290863	popeye domain containing 2
GE17977	BE120360.1	MDH1	3.60836	0.000617418	0.000950591	malate dehydrogenase 1, NAD (soluble)
GE1117365	NM_021698.1	F13A1	-5.21062	0.00373116	0.00418741	coagulation factor XIII, A1 polypeptide
GE15067	AI407409.1	XKR8	-3.24358	0.000728531	0.00107076	XK, Kell blood group complex subunit-related family, member 8
GE1264183	BF564460.1	Abca8a	3.49096	0.00434462	0.00478487	ATP-binding cassette, sub-family A (ABC1), member 8a
GE1125640	BQ206282.1	THY1	-9.08259	2.49673e-06	3.20234e-05	Thy-1 cell surface antigen
GE1172510	BF563193.1	FLRT3	-3.49125	0.00032869	0.00059279	fibronectin leucine rich transmembrane protein 3
GE1294442	XM_342925.1	SYNC	2.75164	0.000832157	0.00118511	syncoilin, intermediate filament protein
GE1248765	NM_013085.2	PLAU	-3.71329	0.00189285	0.00235072	plasminogen activator, urokinase
GE1220019	BM388665.1	LRRC33	-3.07403	0.00682229	0.00706167	leucine rich repeat containing 33
GE13951	BG377969.1	TMEM88	-3.46061	8.2219e-06	6.32761e-05	transmembrane protein 88
GE16242	AW525762.1	VWF	-7.62089	7.79705e-08	9.204e-06	von Willebrand factor
GE13993	BQ209455.1	SDF2L1	-4.76819	2.20254e-05	0.000100398	stromal cell-derived factor 2-like 1
GE19399	BF564460.1	Abca8a	2.94486	0.0091317	0.00923725	ATP-binding cassette, sub-family A (ABC1), member 8a
GE1281152	BE107745.1	Unmapped	2.8908	0.000241402	0.000474059	--
GE19799	NM_012523.1	CD53	-13.5378	2.15134e-06	2.95983e-05	CD53 molecule
GE1161019	NM_172040.1	HYAL2	-3.51304	0.00204621	0.00250396	hyaluronoglucosaminidase 2
GE1299770	NM_012976.1	LGALS9B	-16.0737	0.00164963	0.00208919	lectin, galactoside-binding, soluble, 9B
GE12315	AA800744.1	Unmapped	-6.88282	5.91588e-07	1.76593e-05	--
GE1276756	NM_182816.2	AMIGO2	-3.78915	0.000358621	0.000630112	adhesion molecule with Ig-like domain 2
GE20667	NM_019334.1	PITX2	-2.96846	0.00945472	0.0095239	paired-like homeodomain 2
GE14480	AI176838.1	Matn2	2.80806	1.43876e-07	1.20596e-05	matrilin 2
GE14984	BE117829.1	Unmapped	10.3171	0.000200933	0.00041878	--
GE16781	AW917427.1	TFRC	-2.54139	0.00241167	0.00289541	transferrin receptor (p90, CD71)
GE1253201	BG376003.1	SFRP1	-3.39831	1.49294e-05	7.83911e-05	secreted frizzled-related protein 1
GE1267493	AI072476.1	Unmapped	-3.70149	6.02831e-05	0.000198437	--
GE15465	BM391935.1	SH3BGRL3	-2.76893	0.000374228	0.000650763	SH3 domain binding glutamic acid-rich protein like 3
GE12870	BF417198.1	Unmapped	2.54178	0.00277265	0.00324852	--
GE1200748	CA506740.1	RBM38	-7.65697	0.00514904	0.00549497	RNA binding motif protein 38
GE1128240	CA504356.1	ROBO1	2.52883	0.00122856	0.0016394	roundabout, axon guidance receptor, homolog 1 (Drosophila)
GE19026	BI276197.1	WWTR1	-2.83332	0.00027008	0.000509329	WW domain containing transcription regulator 1
GE15249	AI411222.1	TIMP4	5.86076	0.000451728	0.000752408	TIMP metallopeptidase inhibitor 4
GE1214021	BI302985.1	Unmapped	-5.89656	0.000216631	0.000434314	--
GE1148310	BE107457.1	SLFN13	-6.86786	4.04296e-05	0.000154923	schlafen family member 13
GE22171	X67788.1	EZR	2.60642	0.00294085	0.00343099	ezrin
GE20311	NM_017062.1	PDLIM4	-3.08799	0.000164024	0.000365186	PDZ and LIM domain 4
GE20283	BG371952.1	LDHA	-2.8943	0.0015447	0.00198125	lactate dehydrogenase A
GE1165395	NM_017100.1	PLK1	-3.49149	5.18643e-05	0.000177146	polo-like kinase 1
GE16164	CA503922.1	Unmapped	-2.6427	0.000471394	0.000777189	--
GE17698	BE111811.1	C22orf23	-2.63399	0.00032958	0.0005931	chromosome 22 open reading frame 23
GE21039	U78977.1	Unmapped	-2.94061	0.00332837	0.00379728	--
GE1224592	CB794382.1	Unmapped	2.56107	0.00356541	0.00402876	--
GE20129	NM_013034.1	SLC6A4	3.78772	0.00354361	0.00400962	solute carrier family 6 (neurotransmitter transporter, serotonin), member 4
GE1300605	BI278325.1	Unmapped	5.21979	1.45467e-05	7.8281e-05	--
GE1126667	XM_341749.1	MTHFD1L	-2.94096	0.000126952	0.000313959	methylenetetrahydrofolate dehydrogenase (NADP+ dependent) 1-like
GE1192186	BQ211138.1	Thrb	4.25712	0.000185425	0.000399898	--
GE1195729	BF397308.1	MRC2	4.57329	1.95658e-05	9.51591e-05	mannose receptor, C type 2
GE1107908	AI535146.1	Unmapped	-3.55696	0.00809272	0.00826278	--
GE1208511	BF398733.1	Unmapped	5.53164	0.000444043	0.000745379	--
GE1140518	BE112625.1	MYO1F	-3.64533	0.000674321	0.00101271	myosin IF
GE1127102	BI290008.1	SCUBE1	2.8679	4.28325e-05	0.000157525	signal peptide, CUB domain, EGF-like 1
GE1239786	BE117624.1	Unmapped	3.23738	0.000493047	0.000809656	--
GE1257656	BF409027.1	Unmapped	5.29714	0.00407249	0.00451304	--
GE18921	BF409083.1	Unmapped	3.36421	0.00145258	0.00188653	--
GE15023	AI406660.1	THBS2	-42.4113	9.7388e-07	2.01131e-05	thrombospondin 2
GE13920	BE110880.1	TYROBP	-13.7494	8.32038e-07	1.87372e-05	TYRO protein tyrosine kinase binding protein
GE20326	NM_017080.1	HSD11B1	-4.02731	0.000118	0.000305542	hydroxysteroid (11-beta) dehydrogenase 1
GE20414	NM_017199.1	SSR4	-2.66971	0.00156649	0.00200297	signal sequence receptor, delta
GE15045	AI406964.1	Unmapped	3.70581	0.000203557	0.000420345	--
GE16803	BI282327.1	SPHK1	2.51354	0.00266763	0.00314331	sphingosine kinase 1
GE1184153	BF563136.1	IL12RB2	-14.53	0.00586407	0.00617034	interleukin 12 receptor, beta 2
GE18721	BQ208556.1	Unmapped	3.77268	0.00473726	0.00513514	--
GE12502	AA850725.1	PCOLCE2	3.02822	0.00136971	0.0018045	--
GE18027	BF281149.1	DLGAP5	-4.23359	0.000136288	0.000325358	discs, large (Drosophila) homolog-associated protein 5
GE20679	NM_019354.1	UCP2	-6.09974	0.000103282	0.000282383	uncoupling protein 2 (mitochondrial, proton carrier)
GE18973	BF415061.1	FRY	3.73717	0.000262372	0.000498205	furry homolog (Drosophila)
GE1147453	CA508540.1	CHI3L1	-6.59516	0.00395928	0.00441941	chitinase 3-like 1 (cartilage glycoprotein-39)
GE1220178	AI112558.1	CCL7	-13.3603	0.000196092	0.000413194	chemokine (C-C motif) ligand 7
GE1127343	BQ208302.1	Unmapped	4.77048	0.00269135	0.00316224	--
GE1276964	NM_139112.1	LMO1	-2.70375	0.000587605	0.000915777	LIM domain only 1 (rhombotin 1)
GE1157833	BI292023.1	BID	-2.72935	7.31714e-05	0.000222291	BH3 interacting domain death agonist
GE1144015	AI577759.1	Unmapped	3.87062	0.000298858	0.000549792	--
GE1245758	BQ199147.1	RUNX2	-2.71616	0.000561331	0.000886538	runt-related transcription factor 2
GE1204390	BQ781703.1	ACTN1	2.71193	0.00251587	0.00299008	actinin, alpha 1
GE1104737	AI577318.1	ADAMTS8	3.72317	0.00256438	0.00303843	ADAM metallopeptidase with thrombospondin type 1 motif, 8
GE19453	BF418957.1	C1QA	-10.1868	5.7854e-06	5.14252e-05	complement component 1, q subcomponent, A chain
GE1295235	BQ205853.1	CDC42SE1	-2.99052	8.57512e-05	0.000246079	CDC42 small effector 1
GE1258531	BE098266.1	Mmrn2	-2.89773	0.00116178	0.00156037	--
GE17466	BE108405.1	LOC100909474	-3.05481	0.000573616	0.000900773	--
GE21643	NM_031972.1	ALDH3A1	8.65207	1.65567e-05	8.4111e-05	aldehyde dehydrogenase 3 family, member A1
GE1263447	CB325630.1	MDFIC	-3.31683	2.43169e-05	0.00010552	MyoD family inhibitor domain containing
GE1243461	BI297334.1	CABLES1	2.79377	0.000458377	0.00076028	Cdk5 and Abl enzyme substrate 1
GE1273315	BQ206837.1	ARHGAP9	-5.24046	8.21736e-06	6.32761e-05	Rho GTPase activating protein 9
GE1224738	BI297374.1	MTUS2	7.35456	0.000129651	0.000318725	microtubule associated tumor suppressor candidate 2
GE1105012	BE110447.1	Unmapped	2.92242	0.000130677	0.000319713	--
GE13955	AI103106.1	LMNB1	-7.90625	3.76307e-07	1.55288e-05	lamin B1
GE1205734	BQ203937.1	Unmapped	-3.51888	4.40977e-05	0.000159766	--
GE1190980	BF564870.1	Unmapped	2.57199	0.00062901	0.000962152	--
GE1279027	AJ278701.1	BCAT1	-3.11476	3.15744e-05	0.000131579	branched chain amino-acid transaminase 1, cytosolic
GE1273897	BM391732.1	FNDC1	-8.11058	8.41829e-07	1.87372e-05	fibronectin type III domain containing 1
GE15603	BU759285.1	GNG2	-5.96796	1.6952e-06	2.5075e-05	guanine nucleotide binding protein (G protein), gamma 2
GE19208	BF550822.1	ALDH1L2	-3.8627	0.000115309	0.000301409	aldehyde dehydrogenase 1 family, member L2
GE21085	NM_031521.1	NCAM1	3.75968	0.00107587	0.00146644	neural cell adhesion molecule 1
GE14468	BG669587.1	ITGA6	-6.68168	8.33976e-07	1.87372e-05	integrin, alpha 6
GE1142035	AA818861.1	Unmapped	2.66621	0.00246567	0.00293888	--
GE1212725	CB583588.1	SLC9A6	2.53137	0.00238352	0.00286578	solute carrier family 9 (sodium/hydrogen exchanger), member 6
GE1192718	CB583629.1	Unmapped	-10.7776	0.00511722	0.00546807	--
GE1198617	BE102962.1	RAB32	-4.48743	6.42722e-05	0.0002065	RAB32, member RAS oncogene family
GE19401	BF564549.1	Unmapped	-3.03367	0.00144372	0.00187798	--
GE20545	NM_019144.1	ACP5	-3.84134	4.01252e-05	0.000154923	acid phosphatase 5, tartrate resistant
GE1267873	NM_130399.1	ADA	-4.52038	0.00138803	0.00181987	adenosine deaminase
GE1122925	NM_022005.1	FXYD6	-9.48743	1.20581e-05	7.29533e-05	FXYD domain containing ion transport regulator 6
GE1157806	NM_057212.1	TMEM158	-3.89351	0.000180417	0.000392952	transmembrane protein 158 (gene/pseudogene)
GE17256	BE101290.1	PDGFRB	2.90636	2.37715e-05	0.000105007	platelet-derived growth factor receptor, beta polypeptide
GE1260965	BQ205747.1	Unmapped	-2.83971	4.6035e-05	0.000164485	--
GE1237875	L14933.2	PCSK5	-2.6864	0.00256759	0.00303843	proprotein convertase subtilisin/kexin type 5
GE1240652	BM389507.1	CHAF1A	-2.54275	0.000698196	0.00103912	chromatin assembly factor 1, subunit A (p150)
GE17342	AA997640.1	DPAGT1	-3.3892	0.000104263	0.000283294	dolichyl-phosphate (UDP-N-acetylglucosamine) N-acetylglucosaminephosphotransferase 1 (GlcNAc-1-P transferase)
GE1216642	BI294250.1	Rab32	-6.91953	0.000131685	0.000319917	--
GE1118347	BQ200461.1	Unmapped	-3.90709	0.00293048	0.00342373	--
GE1233243	BE110413.1	Unmapped	-4.88074	2.62308e-07	1.39448e-05	--
GE1280728	BF413367.1	Unmapped	12.4723	2.43727e-05	0.00010552	--
GE20655	NM_019311.1	INPP5D	5.2765	1.99203e-05	9.55663e-05	inositol polyphosphate-5-phosphatase, 145kDa
GE1127671	BQ209287.1	FAM46A	-2.66742	0.000848067	0.00119949	family with sequence similarity 46, member A
GE1250832	U13177.1	Epb41l4b	5.36111	0.000396998	0.000681747	erythrocyte membrane protein band 4.1 like 4B
GE15589	AI603128.1	CCNA2	-10.1299	3.68061e-06	3.89703e-05	cyclin A2
GE15967	AW144517.1	Unmapped	3.74159	0.00366377	0.00412299	--
GE14207	AI169829.1	Masp1	-7.72568	0.000617999	0.000950591	mannan-binding lectin serine peptidase 1
GE1198890	NM_178866.2	IGF1	-4.69515	0.000250082	0.000485106	insulin-like growth factor 1 (somatomedin C)
GE1180159	BG373350.1	MORF4L2	3.56131	6.678e-05	0.000212218	mortality factor 4 like 2
GE1305202	NM_134390.1	TMEM176B	-2.74766	0.00180667	0.00226108	transmembrane protein 176B
GE1190705	BE110275.1	Unmapped	3.18456	0.0010461	0.00142823	--
GE1234502	BI289388.1	NDUFS4	2.69	0.00243946	0.00292451	NADH dehydrogenase (ubiquinone) Fe-S protein 4, 18kDa (NADH-coenzyme Q reductase)
GE1290026	BE102297.1	LTC4S	-9.22032	0.00015251	0.000343251	leukotriene C4 synthase
GE1214319	BI283832.1	Prl3b1	-8.50195	0.0098924	0.00990439	prolactin family 3, subfamily b, member 1
GE21631	NM_017097.1	CTSC	-4.02148	0.000763859	0.00111475	cathepsin C
GE12253	AA799981.1	PRKCH	-3.27092	0.000256129	0.000493725	protein kinase C, eta
GE17589	BE109691.1	RGD1561778	-22.2342	9.00387e-06	6.46435e-05	similar to dendritic cell-derived immunoglobulin(Ig)-like receptor 1, DIgR1 - mouse
GE14759	BF388978.1	CNDP1	-4.06411	0.00342367	0.00389524	carnosine dipeptidase 1 (metallopeptidase M20 family)
GE20552	NM_019153.2	FBLN5	8.0579	3.67176e-05	0.000149331	fibulin 5
GE1219830	BQ192914.1	SSPN	3.34029	0.00140465	0.00183293	sarcospan (Kras oncogene-associated gene)
GE12674	AA892824.1	TNC	-16.5389	0.000583769	0.000913798	tenascin C
GE21580	NM_017054.1	TBXA2R	3.72835	0.000180321	0.000392952	thromboxane A2 receptor
GE1246238	NM_053301.1	HFE	-3.04438	0.00295868	0.00344207	hemochromatosis
GE1114249	NM_020540.1	Gstm3	3.20515	0.000207685	0.000422532	glutathione S-transferase, mu 3
GE12875	AA945750.1	Unmapped	7.68623	0.00309425	0.00356962	--
GE20888	NM_017244.1	CRABP2	-7.21232	3.77226e-05	0.000151166	cellular retinoic acid binding protein 2
GE16063	BI274434.1	PECAM1	-2.5806	8.91966e-05	0.000253193	platelet/endothelial cell adhesion molecule
GE1139316	BI297139.1	GMNN	-4.61324	4.12602e-05	0.000155438	geminin, DNA replication inhibitor
GE1255640	BF555788.1	Unmapped	3.81062	0.000269651	0.000509329	--
GE1132500	NM_145680.2	GIMAP5	-3.16078	0.00213093	0.00259609	GTPase, IMAP family member 5
GE1123899	BQ200125.1	Akr1c19	7.47189	1.53088e-05	7.99861e-05	aldo-keto reductase family 1, member C19
GE1268267	BE118111.1	Unmapped	5.96702	0.00137195	0.0018045	--
GE1116326	NM_031135.1	KLF10	-3.32352	5.56533e-05	0.000186937	Kruppel-like factor 10
GE17939	X95850.1	ALCAM	3.33033	0.000120485	0.000311002	activated leukocyte cell adhesion molecule
GE15754	AW141046.1	Unmapped	-6.25951	0.000371242	0.000646932	--
GE21591	NM_053596.1	ECE1	-2.67253	0.000199471	0.00041878	endothelin converting enzyme 1
GE19683	NM_031117.1	SNRPN	4.92033	8.7159e-05	0.00024837	small nuclear ribonucleoprotein polypeptide N
GE19574	NM_012672.1	THRB	4.32467	0.0056816	0.00599362	thyroid hormone receptor, beta (erythroblastic leukemia viral (v-erb-a) oncogene homolog 2, avian)
GE20861	BG665246.1	COL4A1	-9.49445	3.17758e-06	3.59819e-05	collagen, type IV, alpha 1
GE19274	BE118393.1	Ccl6	-11.8459	0.000250188	0.000485106	chemokine (C-C motif) ligand 6
GE1279059	BQ195762.1	Tmem181	-2.67474	4.65168e-05	0.000164845	transmembrane protein 181
GE1263208	BI294141.1	ANGPT4	-13.0492	0.00954347	0.00957825	angiopoietin 4
GE1115778	CB727719.1	MSC	-2.69457	0.00103422	0.00141434	musculin
GE19929	NM_012733.2	RBP1	-2.72042	0.000529741	0.000852955	retinol binding protein 1, cellular
GE15490	BF408953.1	Unmapped	4.06608	4.13427e-05	0.000155438	--
GE1278399	CK475679.1	Unmapped	3.34108	5.43022e-05	0.000183743	--
GE20844	NM_031116.1	CCL5	-8.69614	0.004681	0.00508083	chemokine (C-C motif) ligand 5
GE13795	BI296057.1	GFPT2	-5.02445	0.0045147	0.00493926	glutamine-fructose-6-phosphate transaminase 2
GE15084	AI407827.1	PIK3CD	-3.11352	0.000327907	0.000592672	phosphoinositide-3-kinase, catalytic, delta polypeptide
GE1180108	CB745501.1	RGS9	-2.54497	0.00392559	0.00438774	regulator of G-protein signaling 9
GE1173566	BM385803.1	Unmapped	-2.90286	0.000457674	0.00076028	--
GE1168525	BF285508.1	Unmapped	7.06913	2.13699e-05	9.96737e-05	--
GE1226749	BE111632.1	CDH11	5.2561	2.44525e-06	3.20234e-05	cadherin 11, type 2, OB-cadherin (osteoblast)
GE1208184	BF542569.1	ZNF362	2.67639	0.00747947	0.00768413	zinc finger protein 362
GE1209687	BF391820.1	RGS16	-4.5622	0.000286932	0.000535002	regulator of G-protein signaling 16
GE1224471	BF555120.1	SLC25A29	4.84852	1.28112e-05	7.49844e-05	solute carrier family 25, member 29
GE18038	BF281350.1	HN1L	-3.28951	0.000802516	0.00115631	hematological and neurological expressed 1-like
GE1199030	BG376290.1	RGNEF	3.54787	7.8932e-05	0.000232755	190 kDa guanine nucleotide exchange factor
GE20204	NM_013138.1	ITPR3	-5.09466	0.000192488	0.000409349	inositol 1,4,5-trisphosphate receptor, type 3
GE18827	BF408444.1	SUSD4	-3.84299	0.00413307	0.00456406	sushi domain containing 4
GE16012	H35647.1	TNFRSF12A	-4.39232	0.000137562	0.000325577	tumor necrosis factor receptor superfamily, member 12A
GE20350	NM_017113.1	GRN	-5.04806	0.000782373	0.00113638	granulin
GE1174832	BQ200469.1	Unmapped	-2.69351	0.0074162	0.00762862	--
GE14329	AI172159.1	LOC686539	-2.54007	0.00187501	0.00233247	similar to immunoglobulin superfamily containing leucine-rich repeat
GE1185544	BG373274.1	PLEKHN1	4.68029	0.000545655	0.000871781	pleckstrin homology domain containing, family N member 1
GE1194890	AA866250.1	Reep2	3.29918	0.00457666	0.00498723	--
GE1181480	AI555023.1	NACC2	3.2543	4.36793e-05	0.000159014	NACC family member 2, BEN and BTB (POZ) domain containing
GE1169716	XM_219126.2	RGD1311619	-12.8428	0.00169001	0.00213122	similar to FLJ00251 protein
GE19205	BQ202386.1	SLC9A6	2.7284	0.000543201	0.000869543	solute carrier family 9 (sodium/hydrogen exchanger), member 6
GE1102420	BE116079.1	ARHGEF15	-2.52739	3.71634e-05	0.000149889	Rho guanine nucleotide exchange factor (GEF) 15
GE1244548	CB327764.1	Unmapped	8.02124	0.00029179	0.000541615	--
GE1226648	BI289400.1	FES	-4.15561	0.000137269	0.000325577	feline sarcoma oncogene
GE1122820	BM386851.1	TTC27	4.36256	0.000358312	0.000630112	tetratricopeptide repeat domain 27
GE1293652	NM_053430.1	FEN1	-5.16309	0.000112816	0.000297719	flap structure-specific endonuclease 1
GE1269473	NM_022600.1	ADCY5	2.6514	0.00266685	0.00314331	adenylate cyclase 5
GE20843	NM_033485.2	PAWR	2.69869	0.000191311	0.000409349	PRKC, apoptosis, WT1, regulator
GE12293	AA891576.1	C1QC	-7.23735	0.000109214	0.000292892	complement component 1, q subcomponent, C chain
GE16046	C06846.1	SMARCD3	5.26439	0.000389347	0.000672805	SWI/SNF related, matrix associated, actin dependent regulator of chromatin, subfamily d, member 3
GE13517	NM_139334.1	LOC100912512	2.65512	0.00196533	0.00243018	--
GE1266131	NM_145717.1	FXYD2	-10.31	2.89397e-06	3.36217e-05	FXYD domain containing ion transport regulator 2
GE1104363	BM384476.1	MGST2	-2.69397	0.00322264	0.00369196	microsomal glutathione S-transferase 2
GE1144680	BE116043.1	Unmapped	-3.68941	0.000717845	0.00105693	--
GE1210189	BI282152.1	RAD18	-2.54364	9.46372e-05	0.00026488	RAD18 homolog (S. cerevisiae)
GE17373	BE107033.1	MECOM	3.0832	0.000335894	0.000600538	MDS1 and EVI1 complex locus
GE1138642	BQ190654.1	Unmapped	4.44715	7.07859e-05	0.000219029	--
GE14750	AI231206.1	Unmapped	4.5448	0.000267307	0.000506412	--
GE1186455	BE098753.1	Unmapped	3.24466	0.000549125	0.000872532	--
GE1211814	BE115484.1	CDH11	4.17384	0.000126505	0.000313959	cadherin 11, type 2, OB-cadherin (osteoblast)
GE1189749	BE110052.1	KALRN	2.6935	0.00443748	0.00487414	kalirin, RhoGEF kinase
GE1253983	NM_057210.1	SV2A	2.78102	0.00332549	0.00379728	synaptic vesicle glycoprotein 2A
GE1280222	BQ194682.1	Unmapped	3.3655	0.000424782	0.000717525	--
GE1187576	BQ204879.1	TMEM204	3.06006	0.0013613	0.00179909	transmembrane protein 204
GE1201864	CA510294.1	Unmapped	-8.34654	8.15747e-05	0.000237911	--
GE1162644	BQ193813.1	COL8A1	-13.0627	0.000210304	0.000424722	collagen, type VIII, alpha 1
GE12928	AA955206.1	FGL2	3.32242	0.000282281	0.000527521	fibrinogen-like 2
GE1281076	BI286025.1	LMOD1	4.57126	0.00486904	0.00525043	leiomodin 1 (smooth muscle)
GE1136214	BF392526.1	Unmapped	6.35599	0.000122964	0.000312438	--
GE1173117	BI288761.1	ASF1B	-3.56033	0.00118703	0.00158654	ASF1 anti-silencing function 1 homolog B (S. cerevisiae)
GE1247955	BF524010.1	LOC100912012	-3.17708	0.00840416	0.0085596	--
GE16743	AW916823.1	UBL4A	-2.68102	0.000202259	0.000419764	ubiquitin-like 4A
GE1238371	AI577689.1	Unmapped	-2.89368	4.51651e-05	0.000162327	--
GE1261496	BQ199076.1	TACC3	-6.57123	1.26671e-06	2.18546e-05	transforming, acidic coiled-coil containing protein 3
GE17683	BQ203033.1	TMEM51	-2.96657	0.00344532	0.00391449	transmembrane protein 51
GE12673	CA504047.1	STARD8	-2.61502	0.000647031	0.000984873	StAR-related lipid transfer (START) domain containing 8
GE1160272	CA506295.1	FAM122B	-2.69222	0.00140054	0.00183262	family with sequence similarity 122B
GE20360	NM_017129.1	CTF1	2.51616	0.00672178	0.00696636	cardiotrophin 1
GE1267586	BE114278.1	GRB10	3.17499	0.00640343	0.0066699	growth factor receptor-bound protein 10
GE1109374	BQ208710.1	GNGT2	-6.71159	1.65266e-06	2.5075e-05	guanine nucleotide binding protein (G protein), gamma transducing activity polypeptide 2
GE12395	AA818910.1	ARRDC3	3.53448	0.000201278	0.00041878	arrestin domain containing 3
GE15869	CF110832.1	IL33	-5.18889	0.000417897	0.000707342	interleukin 33
GE1190412	BF420000.1	CCL19	-6.31294	2.12052e-05	9.94955e-05	chemokine (C-C motif) ligand 19
GE1106255	AA900436.1	Unmapped	4.60456	7.7808e-06	6.30027e-05	--
GE17298	BE103440.1	RNF8	4.35018	0.000942224	0.00130147	ring finger protein 8
GE16192	NM_134381.1	SYNE1	4.47706	4.81916e-05	0.000168671	spectrin repeat containing, nuclear envelope 1
GE15607	AI705731.1	MTUS1	-3.45658	0.000704174	0.001042	microtubule associated tumor suppressor 1
GE18552	BF396729.1	LRRC20	-2.75928	0.0091366	0.00923725	leucine rich repeat containing 20
GE1257242	AW920703.1	Unmapped	-3.28843	0.00445866	0.00488442	--
GE1248728	BF559171.1	TBL1X	2.56251	0.00652848	0.00679159	transducin (beta)-like 1X-linked
GE20633	NM_019282.1	GREM1	-4.30221	0.00505487	0.0054225	gremlin 1
GE18209	BF283798.1	NIPSNAP3A	-2.70796	0.000678929	0.00101778	nipsnap homolog 3A (C. elegans)
GE16954	BI295114.1	ORAI1	-4.19591	2.16398e-05	9.96737e-05	ORAI calcium release-activated calcium modulator 1
GE1243014	BQ210681.1	Selt	-2.50838	0.000295658	0.000546339	selenoprotein T
GE1244087	AA926129.1	SLFN12L	-4.05885	0.000173187	0.000382493	schlafen family member 12-like
GE1123781	BQ207758.1	CCDC88A	3.10619	0.00172463	0.00216496	coiled-coil domain containing 88A
GE1250894	BF390704.1	VWA1	-2.93721	0.0035081	0.00397489	von Willebrand factor A domain containing 1
GE1236122	BQ194082.1	VAV3	-2.87696	0.00226779	0.00273858	vav 3 guanine nucleotide exchange factor
GE1207356	BE110391.1	Spon1	3.36129	0.00407594	0.00451304	--
GE1130950	BQ194692.1	FRY	4.76443	8.41895e-05	0.000242332	furry homolog (Drosophila)
GE1255207	BE117644.1	Unmapped	-4.20711	0.000462432	0.000765469	--
GE1295677	BI296089.1	RGD1562101	3.17808	0.00245499	0.00293462	similar to very large G-protein coupled receptor 1
GE1151495	BF549589.1	CD83	-4.89287	0.00267348	0.00314571	CD83 molecule
GE13800	AI045590.1	PDIA5	-4.58958	6.90085e-06	5.81571e-05	protein disulfide isomerase family A, member 5
GE1167923	AF030089.2	Dclk1	-4.43508	1.65026e-05	8.4111e-05	doublecortin-like kinase 1
GE1123470	NM_139111.1	CKLF	-3.05088	0.000242195	0.000474059	chemokine-like factor
GE1259513	BE097961.1	PF4	-11.3168	0.0028769	0.00336589	platelet factor 4
GE1249155	BF562323.1	Unmapped	2.70121	0.000692524	0.00103254	--
GE1280724	AA998612.1	Unmapped	2.82671	0.000910212	0.00126999	--
GE1218183	BF397285.1	Unmapped	2.74054	0.00111256	0.0015016	--
GE1159955	BI303416.1	THBS2	-3.90798	0.000835504	0.00118782	thrombospondin 2
GE1274732	AW535336.1	Unmapped	3.65135	6.36858e-05	0.000206338	--
GE1280429	AA956335.1	EPB49	-4.53181	0.000683829	0.00102327	erythrocyte membrane protein band 4.9 (dematin)
GE1289786	BU759746.1	ZNF775	2.51376	0.000138917	0.000327844	zinc finger protein 775
GE1230519	NM_057194.1	PLSCR1	-2.59868	0.000322635	0.000585707	phospholipid scramblase 1
GE12678	AA892864.1	MGLL	4.5256	0.000271635	0.000511095	monoglyceride lipase
GE1269174	CA504292.1	PLEKHG3	2.70334	0.000401699	0.000688389	pleckstrin homology domain containing, family G (with RhoGef domain) member 3
GE15805	AW142307.1	ADA	-4.24801	0.000708553	0.00104512	adenosine deaminase
GE1213912	BQ208094.1	ITPK1	2.54276	0.00499388	0.00536403	inositol-tetrakisphosphate 1-kinase
GE1293882	BQ195568.1	LOC100360334	6.12587	0.000861442	0.00121633	formin homology 2 domain containing 3-like
GE1283956	BG375135.1	Unmapped	3.95956	0.00198418	0.00244253	--
GE1160237	BM386097.1	HLA-DQA1	-10.3565	2.09008e-05	9.94955e-05	major histocompatibility complex, class II, DQ alpha 1
GE1265165	AI575071.1	ME2	-2.52874	0.00527134	0.00561099	malic enzyme 2, NAD(+)-dependent, mitochondrial
GE15695	NM_173114.1	PARM1	-4.50829	0.00402966	0.00448388	prostate androgen-regulated mucin-like protein 1
GE1149938	BF564929.1	Unmapped	3.67303	0.00169778	0.00213776	--
GE12321	AA801076.1	SLC44A1	-2.86206	0.000513516	0.000831695	solute carrier family 44, member 1
GE1127868	NM_053308.1	FKBP1A	-2.57326	0.0066928	0.00694504	FK506 binding protein 1A, 12kDa
GE1276851	NM_175708.2	CA11	4.66764	2.50813e-05	0.000107423	carbonic anhydrase XI
GE1196496	NM_144737.1	FMO2	29.2652	0.000158154	0.000353068	flavin containing monooxygenase 2 (non-functional)
GE14185	AI169368.1	CREBL2	3.0453	0.00148589	0.00192016	cAMP responsive element binding protein-like 2
GE1221561	NM_022674.1	H2AFZ	-4.2048	0.00117347	0.00157096	H2A histone family, member Z
GE1113309	NM_199114.1	FGFRL1	2.60377	0.00157859	0.00201221	fibroblast growth factor receptor-like 1
GE1266681	BM391716.1	Unmapped	5.2188	3.4763e-05	0.000143009	--
GE13583	CB764341.1	Mdk	3.34137	0.00020099	0.00041878	midkine (neurite growth-promoting factor 2)
GE1171147	BE118346.1	Unmapped	3.96509	0.000929086	0.00129065	--
GE1236485	BU758597.1	NOTCH4	-2.57672	0.00949988	0.00955773	notch 4
GE16945	BG374982.1	CHCHD6	-2.67654	0.000881798	0.00124083	coiled-coil-helix-coiled-coil-helix domain containing 6
GE13398	NM_138533.1	SPON2	-8.87205	0.0019813	0.00244253	spondin 2, extracellular matrix protein
GE1104785	CA503749.1	Obsl1	2.7127	3.80785e-05	0.000152032	obscurin-like 1
GE20107	NM_012999.1	PCSK6	-4.52155	0.001102	0.00149222	proprotein convertase subtilisin/kexin type 6
GE16948	AW918716.1	LYVE1	-10.6288	0.000276711	0.000518284	lymphatic vessel endothelial hyaluronan receptor 1

## Sheet: Cx28D
Codelink	Genebank	Gene symbol	fold_ch	pValue	FDR-corrected-p-Value	Name
GE1301202	CA507517.1	JAK2	-2.91324	1.80807e-05	8.62442e-05	Janus kinase 2
GE1144374	BI273782.1	SDC2	-3.10039	1.75055e-05	8.55052e-05	syndecan 2
GE1286904	NM_031594.1	P2RX4	-2.58716	0.000527182	0.000825802	purinergic receptor P2X, ligand-gated ion channel, 4
GE1240266	NM_031797.1	CD82	-3.91615	2.83058e-05	0.000111661	CD82 molecule
GE1279524	BQ202708.1	Unmapped	-4.88522	0.000449203	0.000735414	--
GE1172934	NM_030994.1	ITGA1	-4.76536	0.000594744	0.000912481	integrin, alpha 1
GE1204283	AW254680.1	Unmapped	-2.56003	0.00133223	0.00173282	--
GE20165	NM_017334.1	Crem	-3.04397	7.38089e-06	4.97096e-05	cAMP responsive element modulator
GE17536	BE109222.1	KIF5C	-2.67218	2.42361e-05	0.000100976	kinesin family member 5C
GE1251847	BQ193406.1	PEAR1	-3.94949	3.18841e-05	0.000121297	platelet endothelial aggregation receptor 1
GE14383	BE118652.1	SIX1	-2.94022	0.00101918	0.0014051	SIX homeobox 1
GE15795	AW141985.1	ABCC4 (includes EG:10257)	-3.48856	0.00157628	0.00197926	ATP-binding cassette, sub-family C (CFTR/MRP), member 4
GE19823	NM_012562.1	FUCA1	-2.68709	0.000105146	0.000258039	fucosidase, alpha-L- 1, tissue
GE1131461	CF110137.1	SATB1	-4.08567	0.000142775	0.000315309	SATB homeobox 1
GE15111	BQ206845.1	VMP1	-3.40733	9.61503e-05	0.000242558	vacuole membrane protein 1
GE13084	NM_153628.1	SEC11C	-2.90305	0.000126774	0.000288763	SEC11 homolog C (S. cerevisiae)
GE1165177	BE114106.1	TSPAN18	-2.59689	0.00121804	0.00161549	tetraspanin 18
GE21024	NM_031600.1	PTPRN2	-2.84154	0.000809164	0.00116317	protein tyrosine phosphatase, receptor type, N polypeptide 2
GE20322	NM_017076.1	Pvr (includes EG:25066)	-4.00629	0.000470414	0.000760893	poliovirus receptor
GE16045	AW252878.1	PXDN	-3.00011	0.000663477	0.000986844	peroxidasin homolog (Drosophila)
GE15486	BM384570.1	CPXM2	-13.0421	1.77567e-06	2.14861e-05	carboxypeptidase X (M14 family), member 2
GE14064	AI113104.1	PRC1 (includes EG:233406)	-9.88447	5.95108e-06	4.52488e-05	protein regulator of cytokinesis 1
GE17777	BF395087.1	SPINK8	-6.64492	3.29672e-05	0.000122516	serine peptidase inhibitor, Kazal type 8 (putative)
GE20893	NM_031664.1	SLC28A2	-5.07931	0.000207104	0.000412202	solute carrier family 28 (sodium-coupled nucleoside transporter), member 2
GE17201	BI282204.1	RGD1311078	-2.61584	0.000125718	0.000288267	LOC360664
GE20232	NM_013185.2	HCK	-6.10081	5.02599e-05	0.000158638	hemopoietic cell kinase
GE1210819	AI044644.1	Unmapped	-4.0983	0.000146988	0.000320856	--
GE1153752	CB615539.1	RAI14	-3.83992	0.000658425	0.000980876	retinoic acid induced 14
GE1186587	BM392338.1	2610002M06Rik	-2.80155	2.41248e-06	2.55352e-05	RIKEN cDNA 2610002M06 gene
GE1283288	BI289868.1	EDEM1	-3.18431	1.99416e-06	2.18206e-05	ER degradation enhancer, mannosidase alpha-like 1
GE20520	NM_017350.1	PLAUR	-12.2964	5.40491e-07	1.30569e-05	plasminogen activator, urokinase receptor
GE1180860	CA508195.1	Tmem45a	-2.51582	0.000318848	0.000565176	transmembrane protein 45A
GE20892	BF551307.1	SH2B3	-4.20495	8.08227e-05	0.000218322	SH2B adaptor protein 3
GE15083	AI407821.1	DAB2	-4.5757	4.33362e-05	0.000145645	disabled homolog 2, mitogen-responsive phosphoprotein (Drosophila)
GE1236503	AA858815.1	CTSC	-3.98634	4.06199e-05	0.000139221	cathepsin C
GE20517	NM_017347.1	MAPK3	-2.8751	0.00207845	0.00252249	mitogen-activated protein kinase 3
GE14851	AI233766.1	PSME3	-2.71706	0.000314463	0.000560564	proteasome (prosome, macropain) activator subunit 3 (PA28 gamma; Ki)
GE1117420	AI136041.1	NBEAL2	-3.43782	0.000128639	0.000292305	neurobeachin-like 2
GE1113063	BQ205113.1	Unmapped	-6.05286	0.00363358	0.00405499	--
GE20303	NM_017049.1	SLC4A3	2.67661	0.000107479	0.000260537	solute carrier family 4, anion exchanger, member 3
GE12608	AA891690.1	TNFSF13	-2.66052	3.52508e-05	0.000128756	tumor necrosis factor (ligand) superfamily, member 13
GE13522	NM_031590.1	WISP2	-5.25833	0.000551659	0.00085844	WNT1 inducible signaling pathway protein 2
GE20047	U57097.1	Speg	8.00754	1.61388e-06	2.14861e-05	SPEG complex locus
GE20373	NM_017147.2	CFL1	-2.62356	7.52279e-05	0.000208569	cofilin 1 (non-muscle)
GE17258	NM_199382.1	BPGM	-4.51416	0.00299356	0.0034384	2,3-bisphosphoglycerate mutase
GE1200324	AI406730.1	PTPRB	-2.70395	2.49202e-05	0.000102536	protein tyrosine phosphatase, receptor type, B
GE12349	NM_199408.1	WLS	-2.57161	4.13509e-05	0.000139929	wntless homolog (Drosophila)
GE20039	NM_012889.1	VCAM1	-2.78784	0.00903708	0.00910467	vascular cell adhesion molecule 1
GE16544	NM_139324.1	EHD4	-4.22915	1.3978e-05	7.37542e-05	EH-domain containing 4
GE12914	AA946453.1	Unmapped	-3.44921	1.5275e-05	7.80763e-05	--
GE16979	CA509110.1	C10orf54	-6.1688	1.18955e-05	6.601e-05	chromosome 10 open reading frame 54
GE21496	AF241231.2	CD40	-2.81936	7.42549e-05	0.000207293	CD40 molecule, TNF receptor superfamily member 5
GE17685	BE111752.1	COL4A1	-3.79705	0.00129639	0.00169321	collagen, type IV, alpha 1
GE21669	NM_030828.1	GPC1	-3.94622	1.79942e-08	4.2435e-06	glypican 1
GE13525	NM_012711.1	ITGAM (includes EG:16409)	-2.98559	4.57824e-05	0.000151542	integrin, alpha M (complement component 3 receptor 3 subunit)
GE1177473	BF415932.1	C9orf71	-6.28155	8.47922e-06	5.40314e-05	chromosome 9 open reading frame 71
GE1103262	BE112552.1	STAB1	-4.94598	5.73803e-05	0.000174046	stabilin 1
GE16552	AW915240.1	FOS	-5.90435	0.0059241	0.00625579	FBJ murine osteosarcoma viral oncogene homolog
GE1170025	BE116183.1	SERINC3	-2.93107	0.000846233	0.0012018	serine incorporator 3
GE1272830	CF112045.1	Unmapped	-2.57265	0.000141764	0.000313811	--
GE1207940	NM_199408.1	WLS	-3.87467	0.00028059	0.000511792	wntless homolog (Drosophila)
GE1177081	CK365431.1	BTG1	-2.65274	0.000256783	0.000479498	B-cell translocation gene 1, anti-proliferative
GE1202993	BI293313.1	BCL6B	-4.30167	0.000474428	0.000766071	B-cell CLL/lymphoma 6, member B
GE1253682	CB792457.1	Unmapped	-2.92625	0.000185857	0.000384152	--
GE1282310	AI705577.1	COX6B2	-6.76499	2.32234e-07	1.15145e-05	cytochrome c oxidase subunit VIb polypeptide 2 (testis)
GE1302691	H34760.1	Unmapped	-2.79877	0.00151367	0.00192371	--
GE1278246	AY485933.1	TSPAN17	-3.18066	3.72464e-06	3.43918e-05	tetraspanin 17
GE1111646	NM_023025.1	CYP2J2	-3.63404	5.34959e-05	0.000165411	cytochrome P450, family 2, subfamily J, polypeptide 2
GE1297982	AW520908.1	ASPN	-3.72859	0.00011893	0.000279678	asporin
GE1227139	NM_012884.1	CNTN2	4.50329	8.49701e-05	0.000226427	contactin 2 (axonal)
GE1111000	CA507592.1	Unmapped	-3.36403	8.69493e-08	6.82889e-06	--
GE1118800	AI500785.1	SFXN1	-2.55228	0.000515412	0.000812765	sideroflexin 1
GE1252497	BF398409.1	COIL	-2.93478	0.000322176	0.000568936	coilin
GE1104688	CA509245.1	CD68	-16.2422	3.56044e-06	3.34251e-05	CD68 molecule
GE13943	AI102802.1	PCDH19	-2.74512	0.000788844	0.00114092	protocadherin 19
GE1297200	BF412090.1	XKR8	-5.97856	6.15316e-07	1.34871e-05	XK, Kell blood group complex subunit-related family, member 8
GE20912	NM_030829.1	GRK5	-2.68058	1.10245e-05	6.40309e-05	G protein-coupled receptor kinase 5
GE1151857	NM_031623.1	GRB14	2.56067	5.79656e-06	4.44667e-05	growth factor receptor-bound protein 14
GE1248092	BG372890.1	PFKP	-4.08387	8.25985e-05	0.000221914	phosphofructokinase, platelet
GE18455	BF392443.1	Unmapped	-3.8733	4.80018e-05	0.000154485	--
GE13577	NM_173126.1	C5orf62	-3.11093	8.66239e-05	0.00022875	chromosome 5 open reading frame 62
GE15980	AW144745.1	RNF181	-3.08962	2.45851e-06	2.57753e-05	ring finger protein 181
GE14504	AA963837.1	NPY1R	-13.0146	1.46481e-06	2.11461e-05	neuropeptide Y receptor Y1
GE19573	NM_053311.1	ATP2B1	-3.92975	1.16874e-06	1.91797e-05	ATPase, Ca++ transporting, plasma membrane 1
GE17697	BE111805.1	LYL1	-5.59433	4.19489e-06	3.5851e-05	lymphoblastic leukemia derived sequence 1
GE21785	NM_053838.1	NPR2 (includes EG:116564)	2.79174	0.000107195	0.000260537	natriuretic peptide receptor B/guanylate cyclase B (atrionatriuretic peptide receptor B)
GE1126064	BI296317.1	ARL11	-7.45055	1.47742e-06	2.11461e-05	ADP-ribosylation factor-like 11
GE1284752	BI281823.1	DAPK1	-2.78307	0.000121632	0.000283207	death-associated protein kinase 1
GE15542	BQ209407.1	LOC689574	-4.26839	0.00308508	0.00352207	hypothetical protein LOC689574
GE1232896	CK597337.1	STOM	-4.32819	0.000741533	0.00108582	stomatin
GE1171664	NM_017192.1	S1PR2	-2.51419	0.000246806	0.000466946	sphingosine-1-phosphate receptor 2
GE1191540	AW535283.1	Unmapped	-3.80498	2.0943e-05	9.25291e-05	--
GE1214158	AI408264.1	Unmapped	-3.43856	2.98301e-06	3.02166e-05	--
GE1164122	NM_199082.1	Sectm1b	-3.999	0.00179832	0.00221385	secreted and transmembrane 1B
GE13909	BF561185.1	PLXND1	-3.66154	3.86988e-05	0.000135163	plexin D1
GE1184706	NM_031544.1	AMPD3	-3.73599	5.5845e-05	0.000171399	adenosine monophosphate deaminase 3
GE13643	AI009427.1	PSMB10	-3.18768	2.41708e-05	0.000100976	proteasome (prosome, macropain) subunit, beta type, 10
GE17173	BI275882.1	Afap1l1	-4.12721	0.000109643	0.00026242	actin filament associated protein 1-like 1
GE1264812	BQ203444.1	LMNB1	-3.82492	8.61962e-07	1.65891e-05	lamin B1
GE1125139	CF110524.1	AIG1	-2.80746	0.00273664	0.00318206	androgen-induced 1
GE1187985	BM388763.1	RARRES1	-9.18529	9.56177e-06	5.81618e-05	retinoic acid receptor responder (tazarotene induced) 1
GE1138320	BG670863.1	EXOC5	-2.66474	0.000583909	0.000902615	exocyst complex component 5
GE1214890	BQ200337.1	MESDC1	-3.17016	5.60027e-05	0.000171455	mesoderm development candidate 1
GE1290635	BF553425.1	CD163	-2.69534	0.00700622	0.00720487	CD163 molecule
GE1281516	BF408665.1	BACE2	-3.04355	0.00428447	0.00469252	beta-site APP-cleaving enzyme 2
GE1152494	BF523181.1	Unmapped	-3.25196	0.000129016	0.000292457	--
GE20007	NM_012848.1	FTH1 (includes EG:14319)	-3.27884	0.00461263	0.00500542	ferritin, heavy polypeptide 1
GE20265	NM_017000.2	NQO1	-2.94201	0.00021002	0.000416069	NAD(P)H dehydrogenase, quinone 1
GE16143	AW435110.1	LOC100360205	-7.17893	0.000115766	0.00027429	palladin
GE1184353	BF389923.1	Unmapped	-2.74816	0.00452296	0.00492858	--
GE21947	NM_019243.1	PTGFRN	-2.95851	6.1674e-05	0.000180133	prostaglandin F2 receptor negative regulator
GE14641	AI227769.1	RASSF4	-4.49088	9.17342e-06	5.65184e-05	Ras association (RalGDS/AF-6) domain family member 4
GE1145076	NM_053734.2	NCF1	-5.71875	0.001025	0.00140858	neutrophil cytosolic factor 1
GE16959	BI295030.1	Unmapped	-7.19192	1.8142e-05	8.62442e-05	--
GE17191	BE099800.1	SLC29A3	-3.54956	0.000295663	0.000530057	solute carrier family 29 (nucleoside transporters), member 3
GE1105456	BQ190602.1	CARHSP1	-2.93503	1.08831e-05	6.38429e-05	calcium regulated heat stable protein 1, 24kDa
GE1187294	NM_199111.1	NFKBIE	-3.26394	0.000459189	0.000747867	nuclear factor of kappa light polypeptide gene enhancer in B-cells inhibitor, epsilon
GE18045	NM_080394.2	RELN	-4.95459	0.00209164	0.00252874	reelin
GE19638	L22079.1	SCAMP1	-2.89018	0.000244496	0.000464838	secretory carrier membrane protein 1
GE13222	NM_134402.1	BZW2	-2.61034	0.000822747	0.0011809	basic leucine zipper and W2 domains 2
GE17039	BI295945.1	Eif4e2	-2.78275	1.19454e-06	1.91797e-05	eukaryotic translation initiation factor 4E member 2
GE1154285	AI548256.1	Bhlhe40	-3.67513	4.93825e-06	4.01588e-05	basic helix-loop-helix family, member e40
GE1287044	BM389531.1	Unmapped	-5.12809	0.000357494	0.000613936	--
GE1252020	BI288722.1	Unmapped	-2.90917	3.16443e-05	0.000120643	--
GE1272852	BF564882.1	Unmapped	-2.57479	0.000502843	0.000797971	--
GE1215586	AA926151.1	Unmapped	-2.63699	0.00239282	0.00282053	--
GE1293746	BQ194543.1	Unmapped	-4.14409	0.000429371	0.000711482	--
GE1168606	CA508120.1	Unmapped	-2.86104	0.00157491	0.00197926	--
GE1246754	BI284027.1	LASP1	-4.26427	6.29302e-08	5.59799e-06	LIM and SH3 protein 1
GE1201623	BF413218.1	Unmapped	-2.73271	0.00225504	0.00269178	--
GE1209749	BI278483.1	CNFN	-3.93606	0.00231462	0.00274552	cornifelin
GE1141839	BQ195183.1	Unmapped	3.24092	0.00170915	0.00212123	--
GE1192868	BM390089.1	FHOD1	-2.8098	0.00109924	0.00148935	formin homology 2 domain containing 1
GE1304231	BQ200990.1	Unmapped	-3.65595	0.00104811	0.00143242	--
GE20604	NM_019237.1	PCOLCE	-3.81816	0.000387475	0.000651317	procollagen C-endopeptidase enhancer
GE1179713	NM_053502.1	ABCG1	-4.79995	4.57618e-07	1.20296e-05	ATP-binding cassette, sub-family G (WHITE), member 1
GE1243675	BI291657.1	Unmapped	-13.8827	3.48313e-08	5.22841e-06	--
GE1222187	CA509698.1	PLXND1	-2.7772	3.65883e-05	0.000131231	plexin D1
GE1193791	CA505011.1	Unmapped	-3.01237	0.00540762	0.00576854	--
GE1290714	NM_053819.1	TIMP1	-4.40493	3.91722e-07	1.20296e-05	TIMP metallopeptidase inhibitor 1
GE1265705	CA509173.1	NFKBIA	-2.8023	0.00291985	0.00336604	nuclear factor of kappa light polypeptide gene enhancer in B-cells inhibitor, alpha
GE1101999	BQ203726.1	FAP	-6.36145	3.55405e-05	0.000128756	fibroblast activation protein, alpha
GE1117205	BM382843.1	PRRT4	-4.14923	4.48788e-05	0.000149614	proline-rich transmembrane protein 4
GE20527	CK483660.1	HADHA	-3.70081	0.000611649	0.000931488	hydroxyacyl-CoA dehydrogenase/3-ketoacyl-CoA thiolase/enoyl-CoA hydratase (trifunctional protein), alpha subunit
GE12557	AA858930.1	PDE4B	-2.59696	0.00260021	0.00303465	phosphodiesterase 4B, cAMP-specific
GE14789	AI231846.1	PKDCC	2.59055	2.37601e-05	0.000100643	protein kinase domain containing, cytoplasmic homolog (mouse)
GE15947	BQ192899.1	MFSD1	-2.5557	8.39091e-05	0.000224397	major facilitator superfamily domain containing 1
GE14593	AI179443.1	MAN1C1	-2.84877	9.49512e-05	0.000240174	mannosidase, alpha, class 1C, member 1
GE1196323	BU758726.1	Unmapped	-2.80441	0.00257722	0.00301529	--
GE17445	BE112260.1	FADS6	2.73985	0.00597454	0.00628034	fatty acid desaturase domain family, member 6
GE18185	BQ189918.1	Unmapped	-2.82407	0.00436936	0.00477686	--
GE1119512	BG373090.1	1300017J02Rik	-2.74413	0.00419599	0.00460631	RIKEN cDNA 1300017J02 gene
GE16641	NM_199093.1	SERPING1	-3.81777	0.000104228	0.000258039	serpin peptidase inhibitor, clade G (C1 inhibitor), member 1
GE15648	AI716265.1	LOC681849	-8.15138	7.92415e-05	0.000215232	similar to Protein C6orf142 homolog
GE1107854	BG380172.1	ZNF428	-3.66483	6.40574e-06	4.61422e-05	zinc finger protein 428
GE1122910	AY325202.1	SYNCRIP	-2.51753	0.00149081	0.00190492	synaptotagmin binding, cytoplasmic RNA interacting protein
GE13253	NM_031740.1	B4GALT6	-2.73501	8.07834e-05	0.000218322	UDP-Gal:betaGlcNAc beta 1,4- galactosyltransferase, polypeptide 6
GE19873	NM_012633.1	PRPH	-7.59285	0.000841085	0.0011981	peripherin
GE1243346	AW917056.1	ITGB8	3.37376	0.000386052	0.000650084	integrin, beta 8
GE12377	AA818421.1	BAZ1A	-4.30801	3.51391e-05	0.000128756	bromodomain adjacent to zinc finger domain, 1A
GE20610	NM_019243.1	PTGFRN	-3.55032	0.000424398	0.00070459	prostaglandin F2 receptor negative regulator
GE20698	NM_019381.1	TMBIM6	-3.22796	0.000595096	0.000912481	transmembrane BAX inhibitor motif containing 6
GE1103491	NM_172333.1	CTHRC1	-5.25062	5.32758e-05	0.000165335	collagen triple helix repeat containing 1
GE21563	NM_138548.1	NME1 (includes EG:18102)	-2.64034	0.00474194	0.00511631	non-metastatic cells 1, protein (NM23A) expressed in
GE20213	NM_013154.1	CEBPD	-8.17191	5.12853e-06	4.09965e-05	CCAAT/enhancer binding protein (C/EBP), delta
GE16839	BQ194726.1	FZD6	-5.82123	4.67071e-07	1.20296e-05	frizzled family receptor 6
GE16958	AW918816.1	RGD1562525 (includes others)	-3.72424	0.000120993	0.000282417	similar to cell surface receptor FDFACT
GE19974	NM_012797.1	ID1	-4.87277	0.00129327	0.00169321	inhibitor of DNA binding 1, dominant negative helix-loop-helix protein
GE15394	AI454536.1	ARHGEF3	-3.65862	3.79219e-05	0.00013436	Rho guanine nucleotide exchange factor (GEF) 3
GE19155	BE111121.1	MAD2L2	-2.82959	1.98056e-06	2.18206e-05	MAD2 mitotic arrest deficient-like 2 (yeast)
GE15539	AI599143.1	COL14A1	-2.68244	0.000482816	0.000775631	collagen, type XIV, alpha 1
GE21378	NM_012924.2	CD44 (includes EG:100330801)	-11.0325	1.00598e-08	3.61483e-06	CD44 molecule (Indian blood group)
GE20053	NM_012913.1	ATP1B3	-3.68187	0.000358075	0.000613936	ATPase, Na+/K+ transporting, beta 3 polypeptide
GE12497	CF106920.1	CYYR1	-3.83418	8.40232e-05	0.000224397	cysteine/tyrosine-rich 1
GE1135088	BI294851.1	CCNYL1	-3.53374	9.69331e-06	5.85748e-05	cyclin Y-like 1
GE1215654	AW525317.1	SSC5D	-7.18452	4.42354e-07	1.20296e-05	scavenger receptor cysteine rich domain containing (5 domains)
GE1149262	BF547335.1	CHRD	-2.69844	4.12971e-06	3.5851e-05	chordin
GE1209801	BQ206096.1	RPS6KA3	-4.75586	2.9218e-05	0.000113783	ribosomal protein S6 kinase, 90kDa, polypeptide 3
GE1190000	BQ206902.1	KCNE4	-3.21756	1.74002e-06	2.14861e-05	potassium voltage-gated channel, Isk-related family, member 4
GE1220853	AA964745.1	GIMAP6	-3.52683	0.000556215	0.00086365	GTPase, IMAP family member 6
GE1181275	BF407755.1	CLEC2A	-5.37272	6.58103e-05	0.000189173	C-type lectin domain family 2, member A
GE1207828	AA956330.1	GP9	-14.8162	0.000417803	0.000696092	glycoprotein IX (platelet)
GE20614	NM_019252.1	DPM2	-2.50361	8.11613e-05	0.000218776	dolichyl-phosphate mannosyltransferase polypeptide 2, regulatory subunit
GE21153	NM_172062.1	P4HA1	-2.52965	0.000304528	0.000543882	prolyl 4-hydroxylase, alpha polypeptide I
GE1186081	NM_013062.1	KDR	-2.5897	0.00232919	0.00275933	kinase insert domain receptor (a type III receptor tyrosine kinase)
GE1146961	BQ207225.1	RAB5C	-2.94576	0.000866854	0.00122189	RAB5C, member RAS oncogene family
GE1159464	CODELINK UNIQUE	Unmapped	-2.62781	0.0040876	0.00451359	--
GE16243	CF108466.1	Sptlc2	-3.50542	1.8494e-07	1.07613e-05	serine palmitoyltransferase, long chain base subunit 2
GE19366	BF561727.1	Unmapped	-2.96295	0.000456547	0.000744851	--
GE20101	CB580520.1	NES	-4.06905	4.83766e-05	0.000155036	nestin
GE12839	BM386520.1	Unmapped	-3.44961	4.31766e-06	3.63729e-05	--
GE13098	NM_138871.1	TDRD7	-2.64344	4.90718e-05	0.000155897	tudor domain containing 7
GE16058	NM_182816.2	AMIGO2	-3.95615	1.74975e-06	2.14861e-05	adhesion molecule with Ig-like domain 2
GE1203609	XM_230610.2	HSPA12B	-4.01284	0.000117455	0.000277594	heat shock 70kD protein 12B
GE1156370	BI288795.1	WDR41	-3.21046	2.52201e-05	0.000103281	WD repeat domain 41
GE17151	BE098266.1	POFUT2	-5.12982	7.17081e-07	1.40861e-05	protein O-fucosyltransferase 2
GE21258	Y10369.2	GABBR1	-3.4034	0.00170958	0.00212123	gamma-aminobutyric acid (GABA) B receptor, 1
GE12404	BM385437.1	Unmapped	-3.3939	3.30328e-06	3.2139e-05	--
GE15588	BM386525.1	SEMA6D	-2.51784	0.00124233	0.00164078	sema domain, transmembrane domain (TM), and cytoplasmic domain, (semaphorin) 6D
GE19004	BF417292.1	KCNMA1	3.06541	0.00564361	0.00600669	potassium large conductance calcium-activated channel, subfamily M, alpha member 1
GE12372	AA818342.1	Unmapped	-23.7355	4.02503e-05	0.000139205	--
GE20035	NM_012884.1	CNTN2	5.77508	0.000393871	0.00066089	contactin 2 (axonal)
GE16570	AW915407.1	DDX25	10.1932	4.83907e-06	3.9688e-05	DEAD (Asp-Glu-Ala-Asp) box polypeptide 25
GE16863	BE112380.1	MTUS1	-2.79081	0.00125279	0.00165228	microtubule associated tumor suppressor 1
GE21522	NM_053483.1	KPNA2	-4.55763	6.94207e-06	4.86169e-05	karyopherin alpha 2 (RAG cohort 1, importin alpha 1)
GE16586	AW915518.1	CPXM1	-3.48007	0.000291971	0.000525436	carboxypeptidase X (M14 family), member 1
GE15443	BI278962.1	Unmapped	-3.15758	1.28841e-05	6.95126e-05	--
GE13309	NM_031814.1	GIT1 (includes EG:216963)	-3.27734	0.00176971	0.00218149	G protein-coupled receptor kinase interacting ArfGAP 1
GE14609	BF408402.1	ENC1	-3.80221	0.00239979	0.00282522	ectodermal-neural cortex 1 (with BTB-like domain)
GE14209	BQ196569.1	LY96 (includes EG:17087)	-3.01657	4.12019e-05	0.000139929	lymphocyte antigen 96
GE20358	NM_017125.1	CD63	-2.66159	0.000198502	0.00040152	CD63 molecule
GE16082	AW254017.1	COL5A1	-2.95197	0.000709766	0.00104743	collagen, type V, alpha 1
GE22013	NM_013180.1	ITGB4	-6.91305	1.25788e-06	1.94684e-05	integrin, beta 4
GE16019	AW251878.1	HSPB8	-5.14959	1.3391e-07	9.02586e-06	heat shock 22kDa protein 8
GE19363	BE115963.1	Unmapped	-4.10439	2.02989e-05	9.11567e-05	--
GE20767	NM_021676.1	SHANK3	-3.37827	2.16837e-05	9.51772e-05	SH3 and multiple ankyrin repeat domains 3
GE1178291	CB773586.1	THSD1	-5.57844	9.70191e-07	1.72587e-05	thrombospondin, type I, domain containing 1
GE1266242	CB314137.1	FTL	-4.12811	0.00393955	0.00436545	ferritin, light polypeptide
GE1116080	AW920702.1	LRRC8C	-2.51178	0.00253551	0.00297386	leucine rich repeat containing 8 family, member C
GE1116531	CODELINK UNIQUE	ACAD11	-9.89898	3.26171e-05	0.000122477	acyl-CoA dehydrogenase family, member 11
GE1215569	CF108004.1	Unmapped	-2.51808	0.00658986	0.00680639	--
GE1125709	BF557903.1	ST6GALNAC1	-3.27448	1.33773e-06	2.00575e-05	ST6 (alpha-N-acetyl-neuraminyl-2,3-beta-galactosyl-1,3)-N-acetylgalactosaminide alpha-2,6-sialyltransferase 1
GE1121619	BF396504.1	Unmapped	-2.88304	3.52951e-06	3.34251e-05	--
GE1103709	AA866471.1	Unmapped	-3.18627	5.59116e-06	4.3565e-05	--
GE19017	CA504021.1	AMOTL2	-2.81295	8.77496e-05	0.000230773	angiomotin like 2
GE1178995	CF110286.1	ITGA8	3.00384	0.000632342	0.000954078	integrin, alpha 8
GE19083	BF522212.1	NFKBIE	-3.00533	0.000478284	0.000769662	nuclear factor of kappa light polypeptide gene enhancer in B-cells inhibitor, epsilon
GE16644	AW915774.1	ARHGDIB	-5.8752	9.53875e-07	1.72587e-05	Rho GDP dissociation inhibitor (GDI) beta
GE12340	AA817752.1	SNX2	-2.64353	0.00010535	0.000258039	sorting nexin 2
GE1157224	BF411372.1	MYOM1	4.35859	0.00300056	0.00344225	myomesin 1, 185kDa
GE20152	NM_013069.1	CD74	-21.7841	1.88428e-06	2.18206e-05	CD74 molecule, major histocompatibility complex, class II invariant chain
GE21799	AI764027.1	NES	-3.62965	0.000190773	0.000391085	nestin
GE16926	AW918551.1	PTAFR	-4.78591	0.000192004	0.000391929	platelet-activating factor receptor
GE13773	BQ195455.1	Unmapped	-7.47381	4.72153e-07	1.20296e-05	--
GE21632	CB569821.1	APOE	-5.59527	1.27394e-05	6.9226e-05	apolipoprotein E
GE15296	AI411941.1	FNDC1	-10.6986	3.46469e-07	1.20296e-05	fibronectin type III domain containing 1
GE1266173	CK367794.1	UNC5B	-2.93894	0.000657175	0.000980563	unc-5 homolog B (C. elegans)
GE17961	BC062803.1	TTC9C	-2.69271	0.000205829	0.000412095	tetratricopeptide repeat domain 9C
GE1110199	BE113784.1	CD38	-6.26536	3.82571e-05	0.000134765	CD38 molecule
GE18729	BM386027.1	IL33	-11.5972	1.12976e-05	6.4975e-05	interleukin 33
GE1248738	BQ190578.1	TTC7A	-2.84703	5.80913e-07	1.3363e-05	tetratricopeptide repeat domain 7A
GE1193467	BQ210740.1	Fbln7	-3.49959	0.000140623	0.000312486	fibulin 7
GE1143627	CF111950.1	RBBP8	-2.55075	0.000339288	0.000588141	retinoblastoma binding protein 8
GE1211831	BM384350.1	PRG4 (includes EG:10216)	-13.2115	1.61303e-05	7.99068e-05	proteoglycan 4
GE19769	NM_145774.1	RAB38	-5.17981	9.96409e-06	5.94448e-05	RAB38, member RAS oncogene family
GE1125804	BI285027.1	TIFAB	-3.91283	2.23398e-05	9.69074e-05	TRAF-interacting protein with forkhead-associated domain, family member B
GE1180486	AA818757.1	PRRG2	-3.0531	8.8661e-07	1.67288e-05	proline rich Gla (G-carboxyglutamic acid) 2
GE1248360	AI030806.1	Unmapped	3.96119	0.000272226	0.000501385	--
GE1247855	BQ194727.1	Unmapped	-3.21908	0.000106174	0.000259384	--
GE1159850	BF389998.1	CSF1R	-8.04563	3.54341e-05	0.000128756	colony stimulating factor 1 receptor
GE1267011	BF409963.1	Unmapped	-5.00383	1.41567e-06	2.09228e-05	--
GE1248665	NM_153628.1	SEC11C	-2.73213	0.00028439	0.000517722	SEC11 homolog C (S. cerevisiae)
GE1212808	BG381198.1	ARNT2	-3.27211	0.000505813	0.000798964	aryl-hydrocarbon receptor nuclear translocator 2
GE1128935	NM_134378.1	SULF1	-4.37315	0.00309897	0.00352512	sulfatase 1
GE15828	BQ192596.1	CPNE8	-3.02919	5.71825e-07	1.3363e-05	copine VIII
GE1237249	BF390596.1	STXBP1	-2.80912	0.000170706	0.000361743	syntaxin binding protein 1
GE1209043	AF048687.1	B4GALT6	-2.53462	0.00161684	0.00202481	UDP-Gal:betaGlcNAc beta 1,4- galactosyltransferase, polypeptide 6
GE13349	NM_138848.1	PODXL	-5.2106	3.93416e-06	3.49622e-05	podocalyxin-like
GE1273114	NM_053714.1	ANKH	-4.16633	2.57726e-05	0.000104868	ankylosis, progressive homolog (mouse)
GE1207856	NM_031154.1	GSTM2	7.52398	1.81707e-05	8.62442e-05	glutathione S-transferase mu 2 (muscle)
GE1184241	BF405865.1	ZCCHC12	4.17987	2.83328e-05	0.000111661	zinc finger, CCHC domain containing 12
GE1299325	CA511180.1	CTTNBP2NL	-2.9771	1.94275e-06	2.18206e-05	CTTNBP2 N-terminal like
GE1156241	BI285065.1	Unmapped	-4.14765	4.74634e-05	0.000154457	--
GE1236821	AB039828.1	LOC259246 (includes others)	-2.75555	0.00381379	0.00423605	alpha-2u globulin PGCL1
GE1239884	BI282914.1	KCTD14	-2.76067	7.58422e-05	0.000209556	potassium channel tetramerisation domain containing 14
GE1257513	BM390763.1	MALL	-11.7496	2.11422e-06	2.28705e-05	mal, T-cell differentiation protein-like
GE1262703	XM_347170.1	Plxna2	-3.01172	0.000773763	0.00112428	plexin A2
GE13946	BI278528.1	Unmapped	-3.38354	0.000170201	0.000361743	--
GE19287	BF389860.1	CLIC4	-2.73616	0.00168653	0.00210092	chloride intracellular channel 4
GE18274	BG379829.1	CIDEA	8.01464	4.55358e-06	3.76373e-05	cell death-inducing DFFA-like effector a
GE15155	AI409108.1	Nup205	-2.64769	6.95671e-06	4.86169e-05	nucleoporin 205kDa
GE18296	NM_199113.1	POPDC2	3.11362	4.00086e-07	1.20296e-05	popeye domain containing 2
GE16811	AW917598.1	APBB2	-2.71269	9.22764e-05	0.000236519	amyloid beta (A4) precursor protein-binding, family B, member 2
GE1234929	BF417043.1	CHIT1	-4.36356	0.000143447	0.00031574	chitinase 1 (chitotriosidase)
GE1245425	NM_012504.1	ATP1A1	-2.76901	0.00130373	0.00170044	ATPase, Na+/K+ transporting, alpha 1 polypeptide
GE1127585	NM_022294.1	ELTD1	-4.24539	0.000827543	0.00118595	EGF, latrophilin and seven transmembrane domain containing 1
GE14142	AI146005.1	PUS1	-2.87683	4.8176e-08	5.22841e-06	pseudouridylate synthase 1
GE19961	NM_012776.1	ADRBK1	-2.65474	5.39448e-05	0.000166104	adrenergic, beta, receptor kinase 1
GE15170	AI409727.1	SNX5	-2.57218	0.000287661	0.000520661	sorting nexin 5
GE13221	NM_033376.1	KCNK3	3.04543	0.000854492	0.00120874	potassium channel, subfamily K, member 3
GE20532	NM_019123.1	ST6GALNAC3	-2.83981	0.000378124	0.000640163	ST6 (alpha-N-acetyl-neuraminyl-2,3-beta-galactosyl-1,3)-N-acetylgalactosaminide alpha-2,6-sialyltransferase 3
GE1291419	BI274660.1	AMDHD2	-3.08745	0.000196215	0.000397916	amidohydrolase domain containing 2
GE1179636	BI295320.1	SOCS5	-2.952	0.00107149	0.00146013	suppressor of cytokine signaling 5
GE1167182	AF029241.1	Unmapped	-4.74851	0.000223844	0.000436126	--
GE20900	NM_031002.1	INPP4A	-3.40459	0.000108139	0.000260537	inositol polyphosphate-4-phosphatase, type I, 107kDa
GE15013	AI406525.1	SEMA6A	-4.85248	1.75906e-06	2.14861e-05	sema domain, transmembrane domain (TM), and cytoplasmic domain, (semaphorin) 6A
GE1174522	BU759165.1	CH25H	-14.1804	0.00016514	0.000353925	cholesterol 25-hydroxylase
GE1137611	BG379777.1	TNFAIP2	-2.55968	5.64686e-05	0.000172426	tumor necrosis factor, alpha-induced protein 2
GE21219	NM_198740.1	HLA-DMB	-9.18225	4.72214e-05	0.000154012	major histocompatibility complex, class II, DM beta
GE1264673	CA504744.1	Unmapped	2.75956	0.000503492	0.000797971	--
GE1303304	BI274780.1	SWAP70	-2.55484	1.64425e-06	2.14861e-05	SWAP switching B-cell complex 70kDa subunit
GE1171882	BF523163.1	TREML1	-23.811	0.000257547	0.000479974	triggering receptor expressed on myeloid cells-like 1
GE1265496	CB544406.1	SYTL2	-16.9404	0.00147101	0.00188729	synaptotagmin-like 2
GE1118273	CK472991.1	PRDM6	3.02883	8.65452e-05	0.00022875	PR domain containing 6
GE1157514	BG380231.1	GALNTL4	-4.69889	2.00224e-05	9.11111e-05	UDP-N-acetyl-alpha-D-galactosamine:polypeptide N-acetylgalactosaminyltransferase-like 4
GE1131464	BE102139.1	Unmapped	-10.4898	0.0056703	0.0060215	--
GE15792	AW141938.1	MYOF	-3.46078	0.00037433	0.000636083	myoferlin
GE19706	NM_012935.1	CRYAB	-2.99283	0.00194847	0.00238315	crystallin, alpha B
GE14521	AI177621.1	ICAM2	-5.03388	4.01544e-07	1.20296e-05	intercellular adhesion molecule 2
GE1238194	CA504241.1	Unmapped	-2.65588	0.000275456	0.000506345	--
GE1198570	BQ210780.1	DCTN3	-3.16268	6.15243e-06	4.5264e-05	dynactin 3 (p22)
GE1187034	BI299228.1	NTRK2	-5.06957	2.47613e-05	0.000102536	neurotrophic tyrosine kinase, receptor, type 2
GE1175375	BQ191489.1	CLEC11A	-2.89976	2.26238e-05	9.77447e-05	C-type lectin domain family 11, member A
GE1260823	CA505059.1	Fam60a (rat)	-3.76716	3.82197e-05	0.000134765	family with sequence similarity 60, member A
GE1110003	BG664660.1	TNFAIP6	-4.01045	0.00539615	0.00576282	tumor necrosis factor, alpha-induced protein 6
GE12483	NM_139324.1	EHD4	-3.61286	6.71742e-06	4.76463e-05	EH-domain containing 4
GE21829	NM_031622.1	MAPK6	-2.73897	1.10536e-05	6.42166e-05	mitogen-activated protein kinase 6
GE21087	NM_139103.1	CD48	-3.38375	0.00573813	0.00608667	CD48 molecule
GE1191279	NM_198769.2	TLR2	-3.43913	0.00233398	0.00276154	toll-like receptor 2
GE1207056	AI715868.1	Unmapped	-3.50682	3.25692e-05	0.000122477	--
GE1209796	BM386842.1	EMILIN2	-3.81348	0.000156342	0.000339538	elastin microfibril interfacer 2
GE12851	AA944568.1	PPIG	-3.18792	0.00023362	0.000450519	peptidylprolyl isomerase G (cyclophilin G)
GE1190257	CF110689.1	CYTIP	-6.37831	2.44312e-05	0.000101362	cytohesin 1 interacting protein
GE19848	NM_012595.1	LDHB	2.95293	0.00217351	0.00261098	lactate dehydrogenase B
GE1192701	BF413932.1	SIGIRR	-3.26599	2.29578e-05	9.81403e-05	single immunoglobulin and toll-interleukin 1 receptor (TIR) domain
GE1229862	BQ204432.1	FGD5	-3.6965	4.48519e-06	3.74696e-05	FYVE, RhoGEF and PH domain containing 5
GE1231818	AI105138.1	Unmapped	-2.62184	6.75049e-05	0.000191141	--
GE16417	NM_198130.1	MYD88	-2.67438	0.00014364	0.00031574	myeloid differentiation primary response gene (88)
GE18285	BF285026.1	ESAM	-6.48343	7.13518e-07	1.40861e-05	endothelial cell adhesion molecule
GE1227220	NM_017055.1	TF	-4.3813	0.00307923	0.00351965	transferrin
GE16540	BE113137.1	CMTM7	-4.07458	4.22036e-06	3.5851e-05	CKLF-like MARVEL transmembrane domain containing 7
GE14927	AI236618.1	MARCH2	-5.97998	1.97732e-05	9.108e-05	membrane-associated ring finger (C3HC4) 2
GE20575	NM_019192.1	SEPP1	-2.96394	0.00208685	0.00252874	selenoprotein P, plasma, 1
GE21475	AF190458.1	KCNN4	-10.467	6.62296e-06	4.72929e-05	potassium intermediate/small conductance calcium-activated channel, subfamily N, member 4
GE20636	NM_019285.1	ADCY4	-6.03563	4.21544e-07	1.20296e-05	adenylate cyclase 4
GE14873	AI234533.1	UNC93B1	-4.26476	8.80433e-05	0.000230773	unc-93 homolog B1 (C. elegans)
GE19738	NM_031152.1	RAB11A	-3.10441	1.00744e-05	5.99013e-05	RAB11A, member RAS oncogene family
GE21277	NM_031646.1	RAMP2	-5.74541	3.93409e-07	1.20296e-05	receptor (G protein-coupled) activity modifying protein 2
GE1247874	AW914974.1	Neurog2	-3.42724	0.00136108	0.00175822	--
GE1306181	BQ210323.1	DUOXA1	-4.02484	8.61305e-05	0.000228711	dual oxidase maturation factor 1
GE1271893	CA507485.1	Rftn1	-2.51729	0.000111249	0.000265589	raftlin, lipid raft linker 1
GE12304	BF392427.1	C2orf69	-2.86363	0.000232168	0.000448795	chromosome 2 open reading frame 69
GE1171430	AI556852.1	Unmapped	-4.6623	2.93749e-05	0.000114091	--
GE17842	NM_181091.2	GMFG	-5.32969	0.000144487	0.000316863	glia maturation factor, gamma
GE17036	BQ194562.1	ORAI1	-3.60729	6.73931e-07	1.40861e-05	ORAI calcium release-activated calcium modulator 1
GE18213	BF283898.1	KLHL5	-3.12933	1.26315e-06	1.94684e-05	kelch-like 5 (Drosophila)
GE18150	BF282987.1	SLC40A1	-3.70814	0.00250167	0.00293782	solute carrier family 40 (iron-regulated transporter), member 1
GE1238211	BM383349.1	Unmapped	9.34002	2.52515e-05	0.000103281	--
GE1128560	AF285881.1	TEC	-3.24878	0.000933447	0.00130599	tec protein tyrosine kinase
GE18968	BM386604.1	Unmapped	-4.10722	3.94089e-07	1.20296e-05	--
GE1296195	CF113500.1	Unmapped	7.55337	0.000135599	0.000304773	--
GE15645	AI716243.1	C6orf132	-3.65162	4.46613e-07	1.20296e-05	chromosome 6 open reading frame 132
GE15591	AI639012.1	METRNL	-5.81997	0.000130871	0.00029595	meteorin, glial cell differentiation regulator-like
GE22045	U75916.1	TJP2	-3.59235	8.423e-06	5.4014e-05	tight junction protein 2 (zona occludens 2)
GE21161	NM_031050.1	LUM	-3.6875	0.000723807	0.00106648	lumican
GE16960	AW918841.1	VPS37A	-2.61266	0.00274899	0.00319248	vacuolar protein sorting 37 homolog A (S. cerevisiae)
GE18820	BF408285.1	BAIAP2	-3.43478	0.000334577	0.000582115	BAI1-associated protein 2
GE17386	BM391053.1	TBX1	-9.96199	1.72961e-07	1.07613e-05	T-box 1
GE21999	NM_031557.2	PTGIS	4.44503	7.46589e-05	0.000207794	prostaglandin I2 (prostacyclin) synthase
GE13109	CB806149.1	PTPN23	-3.27422	0.000243677	0.000464217	protein tyrosine phosphatase, non-receptor type 23
GE15906	AW143724.1	Unmapped	-2.75084	0.000798686	0.00115156	--
GE18244	CA505336.1	Reep1	-3.23149	0.00224601	0.00268627	receptor accessory protein 1
GE15431	AI549323.1	NCAM1	2.76657	0.000424105	0.00070459	neural cell adhesion molecule 1
GE14698	BQ199490.1	Unmapped	-2.68228	0.000340536	0.000589221	--
GE18520	BF396179.1	TTYH3	-3.28726	0.000171327	0.000362245	tweety homolog 3 (Drosophila)
GE12311	BM385944.1	Unmapped	-3.77569	2.12084e-05	9.34187e-05	--
GE14232	AI170387.1	CXCL9	-4.85531	0.00878805	0.00888224	chemokine (C-X-C motif) ligand 9
GE14994	AI406341.1	Unmapped	-3.31938	1.93685e-06	2.18206e-05	--
GE20388	AI014118.1	STMN1	-5.36471	0.000100215	0.000252007	stathmin 1
GE18057	BF281848.1	MTHFD1L	-2.83978	0.0034902	0.00391816	methylenetetrahydrofolate dehydrogenase (NADP+ dependent) 1-like
GE13741	BQ200808.1	NANS	-2.81168	0.000112809	0.000268634	N-acetylneuraminic acid synthase
GE1187185	AI576298.1	Unmapped	-6.09995	9.07574e-06	5.63318e-05	--
GE1135868	BQ199490.1	Unmapped	-2.86517	3.64889e-05	0.000131231	--
GE21430	NM_053352.1	CXCR7	-6.26109	4.13138e-05	0.000139929	chemokine (C-X-C motif) receptor 7
GE1226561	CA505828.1	ANKRD28	-2.56804	0.00600876	0.00628886	ankyrin repeat domain 28
GE1216143	CB316051.1	Unmapped	-9.51926	0.00383801	0.00425793	--
GE1143548	BQ205454.1	RNF207	3.17644	2.13835e-06	2.2932e-05	ring finger protein 207
GE1288202	NM_017206.1	SLC6A6	-2.60481	0.00968615	0.00970674	solute carrier family 6 (neurotransmitter transporter, taurine), member 6
GE1267677	BI275041.1	Unmapped	-4.23937	0.000212326	0.000418877	--
GE1197458	BF405724.1	PTPRS	3.54439	1.14005e-05	6.51527e-05	protein tyrosine phosphatase, receptor type, S
GE1299864	CA508101.1	CXCL14	-3.71819	0.000765641	0.00111592	chemokine (C-X-C motif) ligand 14
GE1273888	AI713057.1	Unmapped	-3.06245	4.02903e-05	0.000139205	--
GE14279	BU946559.1	Unmapped	-2.64835	0.000137503	0.000307264	--
GE18943	BG374745.1	INO80C	-2.6937	8.65254e-06	5.43797e-05	INO80 complex subunit C
GE1181134	BM389611.1	Camk1d	-4.70203	3.09344e-06	3.09986e-05	--
GE21366	NM_024359.1	HIF1A	-3.28543	9.45869e-05	0.000239806	hypoxia inducible factor 1, alpha subunit (basic helix-loop-helix transcription factor)
GE16041	AW252820.1	Ephb4	-4.61205	3.30455e-05	0.000122516	--
GE21808	NM_017025.1	LDHA	-2.87167	0.000119663	0.000280702	lactate dehydrogenase A
GE14868	AI234095.1	SMAP2	-2.95817	1.59777e-05	7.99068e-05	small ArfGAP2
GE13092	NM_031348.1	Fcna	-5.66118	0.00807385	0.00821321	ficolin A
GE12833	AA944398.1	Fbln2	-5.16996	1.94017e-07	1.07613e-05	fibulin 2
GE16698	BM384369.1	APLF	-2.56582	0.000930012	0.00130312	aprataxin and PNKP like factor
GE1253721	BQ208179.1	Phf19	-3.23198	0.00012386	0.000286274	PHD finger protein 19
GE1123239	BI274530.1	Unmapped	-4.05284	3.92749e-05	0.000136752	--
GE1224767	CB545903.1	ARSI	-3.27315	0.00282421	0.0032758	arylsulfatase family, member I
GE1124991	CA512208.1	ASAP1	-3.17221	0.00111715	0.00150321	ArfGAP with SH3 domain, ankyrin repeat and PH domain 1
GE1299713	BQ207303.1	RNF125	-2.65993	0.00452614	0.00492858	ring finger protein 125
GE1124312	BQ191341.1	CSGALNACT1	-6.27867	9.15075e-07	1.69185e-05	chondroitin sulfate N-acetylgalactosaminyltransferase 1
GE1271142	BQ202766.1	DPEP2	-2.51425	0.00406372	0.00449249	dipeptidase 2
GE21998	NM_031062.1	MVD	-2.82262	0.000451672	0.000738175	mevalonate (diphospho) decarboxylase
GE1244655	BI299688.1	RTP4	-3.90159	0.00628404	0.00651908	receptor (chemosensory) transporter protein 4
GE17049	AI071220.1	Unmapped	4.20121	1.07426e-06	1.83456e-05	--
GE20799	NM_021760.1	COL5A3	-6.69918	0.00154654	0.00194971	collagen, type V, alpha 3
GE1270856	NM_199110.1	MFNG	-3.10095	0.00118276	0.00157757	MFNG O-fucosylpeptide 3-beta-N-acetylglucosaminyltransferase
GE1236758	NM_198771.1	FAM3C	-3.25572	0.0034156	0.00384357	family with sequence similarity 3, member C
GE1189791	NM_031049.1	LSS	-2.60073	0.00103027	0.00141056	lanosterol synthase (2,3-oxidosqualene-lanosterol cyclase)
GE1120368	Z27087.1	Trg@	-2.92579	0.000120467	0.000281887	T cell receptor gamma locus
GE1184648	BU760435.1	Unmapped	-6.70727	4.66701e-05	0.00015291	--
GE1108011	BF409960.1	CADM3	-3.843	0.000149392	0.00032535	cell adhesion molecule 3
GE1157141	BQ209250.1	TGFBI	-2.86508	0.00600428	0.00628886	transforming growth factor, beta-induced, 68kDa
GE1115257	BQ209905.1	RASA4/RASA4B	-8.34973	3.92214e-06	3.49622e-05	RAS p21 protein activator 4
GE1290882	CA505103.1	MCM6	-2.84249	0.00010858	0.000260537	minichromosome maintenance complex component 6
GE1172092	CA505234.1	CDK14	-2.71779	3.3832e-05	0.000124994	cyclin-dependent kinase 14
GE1291816	AW434939.1	Unmapped	-3.23838	1.95654e-06	2.18206e-05	--
GE12299	BE117770.1	Zdhhc3	-3.0458	0.00206421	0.00250844	zinc finger, DHHC-type containing 3
GE1303133	NM_022519.1	SERPINA1	-13.4349	4.34123e-05	0.000145645	serpin peptidase inhibitor, clade A (alpha-1 antiproteinase, antitrypsin), member 1
GE1267791	BM389993.1	FUCA2	-3.8452	6.68467e-05	0.000190886	fucosidase, alpha-L- 2, plasma
GE1254407	CK355665.1	FAIM3	-4.71233	0.000125945	0.000288267	Fas apoptotic inhibitory molecule 3
GE1280990	CA505825.1	RASSF2	-2.58189	0.00149425	0.00190555	Ras association (RalGDS/AF-6) domain family member 2
GE1162472	NM_053629.2	FSTL3	3.06003	0.000505414	0.000798964	follistatin-like 3 (secreted glycoprotein)
GE1150662	BF392901.1	COL27A1	2.62926	0.00499307	0.00536883	collagen, type XXVII, alpha 1
GE1182787	BF409060.1	NRP2	-4.24595	1.1629e-05	6.55018e-05	neuropilin 2
GE14567	AI172304.1	IL2RG	-19.3079	4.08895e-07	1.20296e-05	interleukin 2 receptor, gamma
GE17505	CA509800.1	LPAR1	-2.74744	0.000592781	0.000912481	lysophosphatidic acid receptor 1
GE22050	NM_053908.1	PTPN6	-7.81202	2.00065e-05	9.11111e-05	protein tyrosine phosphatase, non-receptor type 6
GE14271	AI171219.1	Unmapped	4.32156	0.00327333	0.00370559	--
GE1197450	NM_022300.1	BASP1	-10.7817	1.18067e-05	6.58426e-05	brain abundant, membrane attached signal protein 1
GE15717	NM_053492.1	SLC44A1	-4.84204	0.00152539	0.0019334	solute carrier family 44, member 1
GE19875	NM_012636.1	PTHLH	-10.0989	4.86677e-05	0.000155149	parathyroid hormone-like hormone
GE1221854	NM_021836.2	JUNB	-7.55746	2.30348e-05	9.81403e-05	jun B proto-oncogene
GE13469	NM_022177.2	CXCL12 (includes EG:20315)	-2.93983	0.00733152	0.00752298	chemokine (C-X-C motif) ligand 12
GE1264042	NM_023021.1	KCNN4	-7.74141	3.57212e-05	0.000128985	potassium intermediate/small conductance calcium-activated channel, subfamily N, member 4
GE13919	AI102517.1	FST	-8.69479	5.20789e-05	0.000162146	follistatin
GE1108539	NM_031008.1	AP2A2	-2.64067	0.000280266	0.000511792	adaptor-related protein complex 2, alpha 2 subunit
GE17185	BE099563.1	TMEM176A	-6.2559	1.80224e-06	2.14861e-05	transmembrane protein 176A
GE1288878	CD372952.1	Unmapped	-3.76312	6.74591e-05	0.000191141	--
GE18258	BF284803.1	IRF7	-5.39817	0.000638987	0.000959299	interferon regulatory factor 7
GE1231531	BI278559.1	Clec4a1	-7.11036	0.000124573	0.000287218	C-type lectin domain family 4, member a1
GE18471	BF393611.1	Eps8	-4.0551	0.00082878	0.00118595	epidermal growth factor receptor pathway substrate 8
GE1270020	H31469.1	KIF22	-8.10373	8.36653e-06	5.4014e-05	kinesin family member 22
GE1166683	AI229953.1	Unmapped	-3.12822	4.52318e-05	0.000150083	--
GE15305	AI411985.1	Unmapped	-3.32768	5.65556e-06	4.3749e-05	--
GE15892	AW143336.1	Pnkd	3.55406	5.89067e-05	0.000176888	paroxysmal nonkinesiogenic dyskinesia
GE13416	AI103144.1	SLCO2B1	-4.84266	0.00273481	0.00318206	solute carrier organic anion transporter family, member 2B1
GE1230073	BF565770.1	Unmapped	-2.80411	0.00587189	0.00621458	--
GE15952	AW144346.1	FAM102B	-5.82648	7.51844e-06	5.02712e-05	family with sequence similarity 102, member B
GE14627	AI180421.1	RGD1560961	-2.97005	0.000317371	0.000564681	similar to RIKEN cDNA 0610038L10 gene
GE14573	BF408224.1	UBE2L6	-3.52058	0.000251855	0.000473106	ubiquitin-conjugating enzyme E2L 6
GE1211637	NM_031504.1	C4B (includes others)	-5.4785	9.06738e-05	0.000234329	complement component 4B (Chido blood group)
GE1299175	NM_171992.2	CCND1	-5.77021	1.80475e-05	8.62442e-05	cyclin D1
GE1216195	BG374025.1	Unmapped	-2.83166	0.00195772	0.00239136	--
GE1297427	BU759994.1	Unmapped	-5.01878	9.3444e-05	0.000237402	--
GE1209011	BM385861.1	LOC100151767	-2.6641	0.000118341	0.000278989	hypothetical LOC100151767
GE1288167	BI298187.1	HIST1H2BN	-3.3104	0.000342532	0.000591589	histone cluster 1, H2bn
GE1145389	BG670236.1	TMEM165	-3.02486	7.73218e-06	5.09748e-05	transmembrane protein 165
GE1171839	CB615228.1	HN1L	-7.29993	7.87537e-05	0.000214764	hematological and neurological expressed 1-like
GE1187048	CF110823.1	EMP1	-7.00237	1.3161e-05	7.0725e-05	epithelial membrane protein 1
GE1146452	CF110996.1	Unmapped	-3.72307	8.84917e-06	5.52685e-05	--
GE1158856	BM386683.1	STC1	-4.84557	8.12832e-06	5.32402e-05	stanniocalcin 1
GE21850	NM_012792.1	FMO1 (includes EG:14261)	3.69398	0.00285384	0.00330206	flavin containing monooxygenase 1
GE1241224	BM386609.1	SDCBP2	-2.87192	0.0028998	0.00334702	syndecan binding protein (syntenin) 2
GE21262	NM_022232.1	DNAJC3	-3.03052	0.000639872	0.000959299	DnaJ (Hsp40) homolog, subfamily C, member 3
GE1134483	AI137568.1	Unmapped	3.84717	0.000156987	0.000339538	--
GE1121760	CK600150.1	JAM2	-2.52849	0.00486535	0.00524346	junctional adhesion molecule 2
GE1130823	CF108951.1	HERC6	-2.97656	0.00314491	0.00357307	hect domain and RLD 6
GE16560	AW915287.1	PXDN	-2.58322	0.00129558	0.00169321	peroxidasin homolog (Drosophila)
GE22213	NM_030586.1	CYB5B	-3.53176	7.42339e-05	0.000207293	cytochrome b5 type B (outer mitochondrial membrane)
GE15126	AI408727.1	C9orf150	-3.18226	0.00115422	0.00154827	chromosome 9 open reading frame 150
GE12319	AA800815.1	TMEM158	-2.706	0.00338657	0.00381545	transmembrane protein 158 (gene/pseudogene)
GE15644	NM_175597.2	SSX2IP	-2.68921	0.000498384	0.00079657	synovial sarcoma, X breakpoint 2 interacting protein
GE18583	CF110617.1	TAGLN2	-3.63976	3.34273e-06	3.2139e-05	transgelin 2
GE21127	NM_032083.1	Chn1	-6.43456	1.94408e-05	9.01192e-05	chimerin (chimaerin) 1
GE1133458	AW144374.1	Unmapped	-2.82585	0.000318398	0.000565176	--
GE1291063	BQ194244.1	CCL21	-9.41087	9.33302e-05	0.000237402	chemokine (C-C motif) ligand 21
GE1185152	BI290911.1	LOC100910990	-2.53462	0.00674265	0.00695658	--
GE1267388	BF416403.1	Tnfrsf11a	-4.45773	4.22232e-06	3.5851e-05	--
GE1234437	BF416753.1	Mamstr	3.29102	0.000650961	0.000972831	--
GE20789	NM_021744.1	CD14	-5.032	2.02195e-05	9.11567e-05	CD14 molecule
GE1177093	NM_013214.2	ACOT7	-4.5885	1.71735e-05	8.44771e-05	acyl-CoA thioesterase 7
GE1245278	BF391121.1	Unmapped	-2.79344	0.00456178	0.00495595	--
GE1155103	NM_080906.1	DDIT4	-2.79883	0.00896026	0.00903692	DNA-damage-inducible transcript 4
GE1122814	CF110981.1	CMTM6	-2.59195	0.000784927	0.001137	CKLF-like MARVEL transmembrane domain containing 6
GE13375	NM_031821.1	PLK2	-6.27466	1.52128e-05	7.80763e-05	polo-like kinase 2
GE14038	AI407234.1	PYROXD2	-3.40303	0.000161752	0.000348247	pyridine nucleotide-disulphide oxidoreductase domain 2
GE1119878	CK227097.1	AS3MT	2.94618	8.38743e-06	5.4014e-05	arsenic (+3 oxidation state) methyltransferase
GE20119	NM_013015.2	PTGDS	3.54067	6.03722e-05	0.000177764	prostaglandin D2 synthase 21kDa (brain)
GE21119	NM_139105.1	LOC100360501	-2.93377	0.00934748	0.0093873	--
GE17692	BE111776.1	Unmapped	-3.26728	6.33747e-05	0.000183393	--
GE1162455	BM391684.1	EPHB6	3.86855	1.23867e-05	6.79837e-05	EPH receptor B6
GE20368	NM_017139.1	PENK	-5.24068	0.000242997	0.000463859	proenkephalin
GE1196181	BG377644.1	SH3TC1	-3.51395	0.000250988	0.000472419	SH3 domain and tetratricopeptide repeats 1
GE13168	NM_053544.1	SFRP4	-13.6398	0.000207871	0.000412679	secreted frizzled-related protein 4
GE12698	AA893230.1	Calml4	-2.86297	0.000638108	0.000959299	calmodulin-like 4
GE14223	AI170313.1	Plxna2	-3.47368	0.000108488	0.000260537	--
GE14597	NM_053713.1	KLF4	-3.95585	5.9278e-05	0.000177523	Kruppel-like factor 4 (gut)
GE19864	NM_012614.1	NPY	-21.4656	6.20838e-05	0.000180476	neuropeptide Y
GE17521	BE109109.1	ARHGAP11A	-3.25353	1.19519e-05	6.61754e-05	Rho GTPase activating protein 11A
GE19737	M75148.1	KLC1	-2.99782	0.00227166	0.00270136	kinesin light chain 1
GE13488	NM_053794.1	Wnk1	-3.35488	0.00115794	0.00155094	WNK lysine deficient protein kinase 1
GE16379	BM391124.1	PRODH	4.05554	0.00043432	0.000715972	proline dehydrogenase (oxidase) 1
GE12706	AA893584.1	BLOC1S2	-2.59058	0.00032928	0.000576087	biogenesis of lysosomal organelles complex-1, subunit 2
GE13642	BU759636.1	PPAPDC1B	-2.95668	6.00242e-06	4.5264e-05	phosphatidic acid phosphatase type 2 domain containing 1B
GE1224022	BG377941.1	NAGK	-2.65096	3.34128e-06	3.2139e-05	N-acetylglucosamine kinase
GE1237762	CA509556.1	ARAP3	-4.13929	9.22027e-05	0.000236519	ArfGAP with RhoGAP domain, ankyrin repeat and PH domain 3
GE1128088	BM385528.1	Unmapped	-5.6513	0.000104551	0.000258039	--
GE1181555	XM_340979.1	TMEM45A	-2.59992	0.0007055	0.00104277	transmembrane protein 45A
GE1137285	BE115864.1	COL4A1	-3.02121	0.00835281	0.00848783	collagen, type IV, alpha 1
GE1234196	BQ189859.1	SLC10A3	-2.63597	0.000184772	0.000382945	solute carrier family 10 (sodium/bile acid cotransporter family), member 3
GE1222329	BQ207631.1	UCK2	-4.19105	7.14128e-07	1.40861e-05	uridine-cytidine kinase 2
GE13033	NM_031677.1	FHL2	-5.81775	5.12126e-06	4.09965e-05	four and a half LIM domains 2
GE18557	BF397255.1	Unmapped	-2.95239	0.000192016	0.000391929	--
GE1169347	AW252875.1	CACNA1G	-3.02711	6.06575e-05	0.000177764	calcium channel, voltage-dependent, T type, alpha 1G subunit
GE15872	AW143189.1	RASGRP3	-3.92547	0.00129635	0.00169321	RAS guanyl releasing protein 3 (calcium and DAG-regulated)
GE20400	NM_017180.1	PHLDA1	-3.08771	0.00102619	0.00140858	pleckstrin homology-like domain, family A, member 1
GE17441	BE108178.1	Unmapped	-6.19447	0.000278594	0.000510125	--
GE21912	NM_017196.1	AIF1 (includes EG:11629)	-10.369	9.77834e-06	5.87423e-05	allograft inflammatory factor 1
GE20048	NM_012907.1	APOBEC1	-5.355	0.00133575	0.001735	apolipoprotein B mRNA editing enzyme, catalytic polypeptide 1
GE1154825	NM_031560.1	CTSK	-3.75893	2.07893e-05	9.25208e-05	cathepsin K
GE1108418	BQ211221.1	ISG20	3.38469	0.00837735	0.00850359	interferon stimulated exonuclease gene 20kDa
GE18201	BF283743.1	TIE1	-6.43377	7.25311e-06	4.97096e-05	tyrosine kinase with immunoglobulin-like and EGF-like domains 1
GE12391	CF110792.1	SERPINB9	-3.33703	1.70591e-06	2.14861e-05	serpin peptidase inhibitor, clade B (ovalbumin), member 9
GE13961	AI103349.1	SOX18	-6.15717	2.77363e-05	0.000110216	SRY (sex determining region Y)-box 18
GE14724	BF389695.1	Ctla2a	-15.791	1.15225e-08	3.61483e-06	cytotoxic T lymphocyte-associated protein 2 alpha
GE17741	BQ203902.1	B3GNT7	-2.63332	0.000242046	0.00046298	UDP-GlcNAc:betaGal beta-1,3-N-acetylglucosaminyltransferase 7
GE17199	BE099991.1	Unmapped	-9.85622	1.58468e-06	2.14861e-05	--
GE16490	BQ196010.1	PQLC1	-3.23694	0.0001039	0.000258039	PQ loop repeat containing 1
GE18981	BF415939.1	FOS	-4.32078	0.00984123	0.00985168	FBJ murine osteosarcoma viral oncogene homolog
GE1304359	CA504139.1	EPS8	-3.94591	0.000854961	0.00120874	epidermal growth factor receptor pathway substrate 8
GE1219866	BQ195430.1	POLM	4.37791	6.18304e-06	4.5264e-05	polymerase (DNA directed), mu
GE1274568	BE118653.1	Unmapped	-2.93429	0.000627276	0.000949472	--
GE1207777	BQ210619.1	SLC37A2	-3.4287	0.00231119	0.0027449	solute carrier family 37 (glycerol-3-phosphate transporter), member 2
GE1243021	AW914186.1	SMTNL2	-2.555	0.0011595	0.00155094	smoothelin-like 2
GE13893	BF560664.1	NKAIN4	-2.88146	0.00223504	0.00267807	Na+/K+ transporting ATPase interacting 4
GE15369	AI412627.1	NAAA	-2.75292	0.00860298	0.00872297	N-acylethanolamine acid amidase
GE1144792	BQ195455.1	Unmapped	-4.28914	6.77362e-05	0.000191141	--
GE1160744	BM388073.1	ZDHHC2	-4.46645	7.59661e-05	0.000209556	zinc finger, DHHC-type containing 2
GE1175399	AA926184.1	TIMD4	2.82928	0.00626753	0.00650912	T-cell immunoglobulin and mucin domain containing 4
GE1296589	BE111548.1	MGAT4A	-4.55631	0.000136361	0.000305436	mannosyl (alpha-1,3-)-glycoprotein beta-1,4-N-acetylglucosaminyltransferase, isozyme A
GE1103915	NM_181087.2	CYP26B1	-4.79312	0.000487972	0.000782581	cytochrome P450, family 26, subfamily B, polypeptide 1
GE1277792	NM_012750.1	GFRA2	-4.77086	0.000173815	0.000366684	GDNF family receptor alpha 2
GE12800	BG672091.1	SYTL2	-18.2336	2.07869e-07	1.08969e-05	synaptotagmin-like 2
GE1305778	BQ202657.1	CDC42EP2	-3.44698	0.00017036	0.000361743	CDC42 effector protein (Rho GTPase binding) 2
GE17225	BF416284.1	TPPP3	-9.88343	4.98747e-08	5.22841e-06	tubulin polymerization-promoting protein family member 3
GE14530	AI177867.1	EHD1	-2.75386	0.00373194	0.00415492	EH-domain containing 1
GE1143999	NM_019243.1	PTGFRN	-4.14689	1.51851e-05	7.80763e-05	prostaglandin F2 receptor negative regulator
GE1170288	BE115075.1	Unmapped	-3.25307	0.00214721	0.00258268	--
GE1292830	BQ196102.1	GGTA1	-2.51427	0.001656	0.0020711	glycoprotein, alpha-galactosyltransferase 1 pseudogene
GE1172511	BG372988.1	Unmapped	2.77491	0.00888015	0.00896572	--
GE1123889	BQ210025.1	Unmapped	-3.87606	0.000256084	0.000479141	--
GE1231245	BU758900.1	Unmapped	-2.6456	6.70887e-05	0.000191141	--
GE1135618	BQ208287.1	SORL1	4.71629	0.00151028	0.00192198	sortilin-related receptor, L(DLR class) A repeats containing
GE1267099	CK599769.1	CERK	-2.98609	0.00101341	0.00139919	ceramide kinase
GE1106337	CB315263.1	Unmapped	-3.34471	0.00116701	0.00155877	--
GE1127065	BU759257.1	LOC690492	-5.66562	0.000122154	0.000283722	similar to CD33 antigen
GE13683	AI010338.1	TAX1BP1	-4.86477	0.000381588	0.00064487	Tax1 (human T-cell leukemia virus type I) binding protein 1
GE20454	NM_017260.1	ALOX5AP	-8.60539	0.000319679	0.000565586	arachidonate 5-lipoxygenase-activating protein
GE15144	BF408230.1	PLAC8	-16.5227	3.04657e-10	2.87615e-07	placenta-specific 8
GE20305	NM_017051.1	SOD2	-3.0331	0.000464045	0.000752414	superoxide dismutase 2, mitochondrial
GE1113076	NM_172222.1	C2	-14.0575	5.74236e-05	0.000174046	complement component 2
GE1249684	L23128.1	H2-T10/H2-T22	-3.91404	0.000398244	0.000667041	histocompatibility 2, T region locus 10
GE1130266	NM_012732.2	LIPA	-3.0679	1.62711e-06	2.14861e-05	lipase A, lysosomal acid, cholesterol esterase
GE1197619	NM_031062.1	MVD	-3.1047	4.06301e-05	0.000139221	mevalonate (diphospho) decarboxylase
GE1111927	M25148.1	PLA2G2A	-13.7329	0.00017812	0.000372283	phospholipase A2, group IIA (platelets, synovial fluid)
GE1224861	BF405592.1	Unmapped	-3.26632	7.68621e-05	0.000210467	--
GE1158351	CA509894.1	GADD45B	-2.54337	0.000204286	0.000409876	growth arrest and DNA-damage-inducible, beta
GE13786	AI071951.1	Unmapped	-3.02915	0.000160472	0.000346282	--
GE21110	X56228.1	TST	2.93832	0.000834495	0.00119232	thiosulfate sulfurtransferase (rhodanese)
GE1200143	BQ210544.1	Unmapped	-3.61287	7.381e-06	4.97096e-05	--
GE1112639	BQ210918.1	Unmapped	-2.74927	4.18256e-06	3.5851e-05	--
GE20051	NM_012911.1	Arrb2	-2.81531	0.00265554	0.0030954	arrestin, beta 2
GE17771	BE113165.1	NEK6	-3.05557	0.000525285	0.000824199	NIMA (never in mitosis gene a)-related kinase 6
GE18093	BF282292.1	BNIP2	-3.04408	0.00111744	0.00150321	BCL2/adenovirus E1B 19kDa interacting protein 2
GE1231880	BG377464.1	DOK3	-2.50023	0.00200662	0.00244475	docking protein 3
GE1182602	BI289083.1	PTPLAD2	-3.03657	0.000619033	0.000938502	protein tyrosine phosphatase-like A domain containing 2
GE18300	BF285211.1	RCOR2	5.36859	3.12004e-05	0.0001196	REST corepressor 2
GE1224371	BE102374.1	Unmapped	-2.63358	0.0031669	0.00359372	--
GE1304341	BG373236.1	Unmapped	5.1728	3.16886e-06	3.14664e-05	--
GE13281	NM_139096.1	LGALS3BP	-2.58253	0.000105213	0.000258039	lectin, galactoside-binding, soluble, 3 binding protein
GE13681	BM388259.1	Unmapped	-4.4147	1.48705e-05	7.76282e-05	--
GE1226252	BG375266.1	AP3S1	-2.75284	1.27582e-06	1.94684e-05	adaptor-related protein complex 3, sigma 1 subunit
GE19782	NM_012492.1	ADRB2	-4.07053	0.000180362	0.000375456	adrenergic, beta-2-, receptor, surface
GE21186	Y00480.1	HLA-DRA	-19.4825	3.2588e-07	1.20296e-05	major histocompatibility complex, class II, DR alpha
GE1154500	BQ203775.1	Mpzl2	-5.24754	0.000269347	0.000497053	myelin protein zero-like 2
GE12919	AA946485.1	TGIF1	-2.61889	0.00025844	0.000480167	TGFB-induced factor homeobox 1
GE1279845	AW523915.1	APOLD1	-6.84734	0.000253188	0.000474665	apolipoprotein L domain containing 1
GE18448	BM391506.1	RNASET2	-2.56947	0.000892488	0.00125241	ribonuclease T2
GE1255117	BQ210126.1	GALNT1	-2.76357	0.00248052	0.00291662	UDP-N-acetyl-alpha-D-galactosamine:polypeptide N-acetylgalactosaminyltransferase 1 (GalNAc-T1)
GE1107493	NM_199373.1	WRB	2.84623	0.000346538	0.000596324	tryptophan rich basic protein
GE1275583	NM_013016.2	SIRPA	-2.96385	2.0803e-05	9.25208e-05	signal-regulatory protein alpha
GE1195566	NM_139104.1	Unmapped	-2.90787	0.00127053	0.00167333	--
GE1217615	BF397250.1	LMTK2	-2.51194	0.000216909	0.000426136	lemur tyrosine kinase 2
GE18545	BF396602.1	SFRP2	-3.20732	0.000994671	0.00137735	secreted frizzled-related protein 2
GE12596	BF554907.1	FBLIM1	3.97092	5.14891e-05	0.00016081	filamin binding LIM protein 1
GE13881	NM_138892.1	DCTPP1	-3.26965	1.87803e-05	8.8642e-05	dCTP pyrophosphatase 1
GE1119096	CA505586.1	Unmapped	3.07506	0.00026665	0.000493041	--
GE1112441	CA507464.1	UAP1	-5.00355	0.00168987	0.00210231	UDP-N-acteylglucosamine pyrophosphorylase 1
GE1294860	CA505763.1	NUAK2	-4.64893	1.27684e-05	6.93701e-05	NUAK family, SNF1-like kinase, 2
GE1219598	BF556010.1	ASB2	6.30086	2.21901e-05	9.69074e-05	ankyrin repeat and SOCS box containing 2
GE19548	NM_138882.1	PLA1A	-5.14551	0.000609542	0.000930094	phospholipase A1 member A
GE13154	NM_080778.1	NR2F2	-5.9607	0.00118902	0.00158297	nuclear receptor subfamily 2, group F, member 2
GE13009	NM_031148.1	SLC20A1	-4.22406	7.18472e-06	4.97096e-05	solute carrier family 20 (phosphate transporter), member 1
GE16475	BE112258.1	CMTM3	-4.0438	3.67766e-05	0.000131448	CKLF-like MARVEL transmembrane domain containing 3
GE14264	BQ199847.1	ENPP4	-2.64278	1.14671e-05	6.53283e-05	ectonucleotide pyrophosphatase/phosphodiesterase 4 (putative)
GE1289960	BM390497.1	OSGIN2	-2.52096	0.000597323	0.000914408	oxidative stress induced growth inhibitor family member 2
GE1144396	BI293625.1	LOC684554	-3.05378	9.27755e-05	0.000237156	similar to Thrombospondin-3 precursor
GE1232362	BQ202090.1	Unmapped	-3.1702	7.42305e-05	0.000207293	--
GE21639	NM_031832.1	LGALS3	-3.73502	0.00517342	0.00555641	lectin, galactoside-binding, soluble, 3
GE16568	AW915402.1	C7orf42	-2.51748	0.000958862	0.00133561	chromosome 7 open reading frame 42
GE18116	CA508661.1	SPSB1	-7.31699	6.24283e-06	4.5264e-05	splA/ryanodine receptor domain and SOCS box containing 1
GE20644	NM_019296.1	CDK1	-6.47277	5.58526e-06	4.3565e-05	cyclin-dependent kinase 1
GE16247	AW526033.1	Unmapped	4.40418	2.02906e-05	9.11567e-05	--
GE1100902	CA509009.1	FGFR3	-3.23145	0.00558293	0.00594881	fibroblast growth factor receptor 3
GE15300	AI411962.1	PPIC	-2.68783	2.59741e-05	0.000105227	peptidylprolyl isomerase C (cyclophilin C)
GE17877	BE115842.1	Unmapped	-2.59609	0.000166691	0.000355633	--
GE21347	NM_019354.1	UCP2	-5.12807	0.00400197	0.00442941	uncoupling protein 2 (mitochondrial, proton carrier)
GE14467	AI176718.1	APBB2	-2.87445	0.000430058	0.000711482	amyloid beta (A4) precursor protein-binding, family B, member 2
GE14029	NM_080892.1	SELENBP1	3.58818	0.000327194	0.00057457	selenium binding protein 1
GE20230	NM_013180.1	ITGB4	-5.30832	5.8238e-05	0.000175906	integrin, beta 4
GE17538	BE116567.1	KRAS	-2.87587	7.34916e-06	4.97096e-05	v-Ki-ras2 Kirsten rat sarcoma viral oncogene homolog
GE20685	NM_019363.2	AOX1	2.57195	0.00784783	0.00801788	aldehyde oxidase 1
GE14768	BQ199671.1	Unmapped	-4.10864	5.85847e-05	0.000176549	--
GE1299264	BF414739.1	LOC100363197	-7.59792	1.60703e-05	7.99068e-05	Rho GTPase activating protein 18
GE1214469	BF523738.1	LRRN4CL	-4.64663	0.00053096	0.000828966	LRRN4 C-terminal like
GE1271897	AA964391.1	TAL1	-7.09103	3.1082e-05	0.0001196	T-cell acute lymphocytic leukemia 1
GE1300621	NM_013111.1	SLC7A1	-5.34808	1.11538e-06	1.886e-05	solute carrier family 7 (cationic amino acid transporter, y+ system), member 1
GE1221000	BQ199543.1	ENPP1	-2.75542	0.00108958	0.00148051	ectonucleotide pyrophosphatase/phosphodiesterase 1
GE1261331	AA924424.1	SPTBN1	-3.13599	4.10817e-05	0.000139929	spectrin, beta, non-erythrocytic 1
GE1221015	BF409111.1	Unmapped	5.67424	0.000285618	0.000518955	--
GE1111823	AI715513.1	Unmapped	3.25238	0.00770182	0.00789436	--
GE1248064	NM_024388.1	NR4A1	-6.6434	0.00209125	0.00252874	nuclear receptor subfamily 4, group A, member 1
GE1132764	BQ203303.1	EDEM1	-3.25338	4.78696e-05	0.000154485	ER degradation enhancer, mannosidase alpha-like 1
GE15101	NM_182817.1	SMAGP	-4.44751	0.000326715	0.00057457	small cell adhesion glycoprotein
GE1133834	CA512069.1	ZNF462	-2.76626	0.00259741	0.00303465	zinc finger protein 462
GE1217875	NM_031655.1	LXN	-3.14151	0.00064526	0.000965842	latexin
GE12905	AA946357.1	Unmapped	8.84077	6.52897e-08	5.59799e-06	--
GE16330	BQ193628.1	Unmapped	-2.68911	0.00086313	0.00121846	--
GE18485	BI276591.1	Sec13	-2.93446	0.000500163	0.000797891	--
GE1108199	BI297007.1	PARD6B	-2.86949	1.96552e-05	9.10642e-05	par-6 partitioning defective 6 homolog beta (C. elegans)
GE1131844	AW525315.1	PVRL3	-2.63768	0.00043505	0.000715972	poliovirus receptor-related 3
GE1266708	NM_022684.1	BID	-2.90427	0.00331224	0.00374065	BH3 interacting domain death agonist
GE1298275	BQ204361.1	SUSD2	-2.57447	0.00309007	0.0035235	sushi domain containing 2
GE19498	NM_024375.1	GDF10	-6.47809	0.00130672	0.00170198	growth differentiation factor 10
GE20621	NM_019262.1	C1QB	-13.6933	1.34635e-05	7.15197e-05	complement component 1, q subcomponent, B chain
GE14177	AI169311.1	C9orf71	-4.51637	1.92183e-05	9.00776e-05	chromosome 9 open reading frame 71
GE1168166	AW533021.1	ADAMTS12	-2.90671	0.00210717	0.00253775	ADAM metallopeptidase with thrombospondin type 1 motif, 12
GE1137951	NM_012620.1	SERPINE1	-11.5056	0.000202432	0.000407892	serpin peptidase inhibitor, clade E (nexin, plasminogen activator inhibitor type 1), member 1
GE1248493	BI278180.1	Unmapped	-3.96544	0.000522873	0.000821782	--
GE1149057	BF564490.1	SHISA4	3.91147	5.10527e-05	0.000160091	shisa homolog 4 (Xenopus laevis)
GE1217295	BQ209458.1	KLF3	-2.61483	6.21706e-05	0.000180476	Kruppel-like factor 3 (basic)
GE1241513	CK599706.1	HTRA3	-3.9621	0.00866678	0.00876907	HtrA serine peptidase 3
GE1120487	NM_199113.1	POPDC2	3.07261	0.000178443	0.000372283	popeye domain containing 2
GE1117365	NM_021698.1	F13A1	-8.61248	0.000853227	0.00120874	coagulation factor XIII, A1 polypeptide
GE15067	AI407409.1	XKR8	-4.54485	0.000105097	0.000258039	XK, Kell blood group complex subunit-related family, member 8
GE1125640	BQ206282.1	THY1	-10.1661	1.65262e-06	2.14861e-05	Thy-1 cell surface antigen
GE1172510	BF563193.1	FLRT3	-3.72039	0.000245709	0.000466204	fibronectin leucine rich transmembrane protein 3
GE1155844	BQ209571.1	SEPT11	-2.76663	0.00454484	0.00494323	septin 11
GE1248765	NM_013085.2	PLAU	-5.91074	0.000186622	0.000384246	plasminogen activator, urokinase
GE1154364	BF567613.1	Unmapped	-2.57137	0.00613724	0.00640201	--
GE1220019	BM388665.1	LRRC33	-4.23339	0.00134601	0.00174593	leucine rich repeat containing 33
GE13951	BG377969.1	TMEM88	-3.9923	3.80251e-06	3.47903e-05	transmembrane protein 88
GE16242	AW525762.1	VWF	-8.34839	4.95927e-08	5.22841e-06	von Willebrand factor
GE17850	BE114160.1	Unmapped	-3.54269	0.000500924	0.000797891	--
GE13993	BQ209455.1	SDF2L1	-5.67296	9.49308e-06	5.81108e-05	stromal cell-derived factor 2-like 1
GE19799	NM_012523.1	CD53	-20.2019	6.58577e-07	1.40861e-05	CD53 molecule
GE19009	BF417396.1	Hspa12b	-3.43583	2.52431e-06	2.61138e-05	heat shock 70kD protein 12B
GE13211	NM_053770.1	Sorbs2	-3.26118	0.00597198	0.00628034	sorbin and SH3 domain containing 2
GE13984	NM_139337.1	MACROD1	3.25003	0.00646497	0.00668472	MACRO domain containing 1
GE1161019	NM_172040.1	HYAL2	-5.33505	0.000177852	0.000372283	hyaluronoglucosaminidase 2
GE1136694	NM_012645.1	HLA-C	-4.01489	0.00226369	0.00269527	major histocompatibility complex, class I, C
GE15290	AI411809.1	Unmapped	-2.66661	0.000475828	0.000767018	--
GE12315	AA800744.1	Unmapped	-10.474	1.12997e-07	8.19685e-06	--
GE1276756	NM_182816.2	AMIGO2	-2.95846	0.00122599	0.00162375	adhesion molecule with Ig-like domain 2
GE20667	NM_019334.1	PITX2	-3.16815	0.00593853	0.00626402	paired-like homeodomain 2
GE14480	AI176838.1	Matn2	3.41498	3.15852e-08	5.22841e-06	matrilin 2
GE1109217	AW521319.1	Unmapped	-2.56069	0.00330751	0.00373978	--
GE14984	BE117829.1	Unmapped	7.10776	0.000325304	0.000573386	--
GE20717	NM_020082.1	RNASE4	-2.80842	0.009681	0.00970674	ribonuclease, RNase A family, 4
GE1280579	CF108620.1	ALG6	-2.63284	0.00174242	0.00215631	asparagine-linked glycosylation 6, alpha-1,3-glucosyltransferase homolog (S. cerevisiae)
GE1258379	BF396303.1	SLC44A1	-2.63373	0.000631837	0.000954078	solute carrier family 44, member 1
GE1102273	AI411994.1	ALDH8A1	-2.66452	0.00203718	0.00247878	aldehyde dehydrogenase 8 family, member A1
GE1271031	BQ200724.1	PTPRB	-3.89956	0.00462975	0.00501822	protein tyrosine phosphatase, receptor type, B
GE1295087	BF415784.1	Unmapped	-2.60921	0.00596649	0.00628034	--
GE1253201	BG376003.1	SFRP1	-5.08889	1.77264e-06	2.14861e-05	secreted frizzled-related protein 1
GE1267493	AI072476.1	Unmapped	-3.75061	2.96801e-05	0.000114783	--
GE15465	BM391935.1	SH3BGRL3	-3.66677	6.05437e-05	0.000177764	SH3 domain binding glutamic acid-rich protein like 3
GE1251024	AA957968.1	NCAM1	2.61784	0.000845111	0.0012018	neural cell adhesion molecule 1
GE1253578	NM_012505.1	ATP1A2	4.76206	0.00589889	0.00623616	ATPase, Na+/K+ transporting, alpha 2 polypeptide
GE1298918	BF418046.1	RSPO3	2.88003	0.00786745	0.00802826	R-spondin 3
GE1149275	NM_053313.1	F2RL2	-3.49651	0.00376325	0.00418484	coagulation factor II (thrombin) receptor-like 2
GE19026	BI276197.1	WWTR1	-2.57629	0.000462297	0.000751631	WW domain containing transcription regulator 1
GE14838	Y17324.1	CXCL16	-3.98503	1.33887e-05	7.1391e-05	chemokine (C-X-C motif) ligand 16
GE15249	AI411222.1	TIMP4	3.10589	0.00491531	0.00529126	TIMP metallopeptidase inhibitor 4
GE1214021	BI302985.1	Unmapped	-11.1636	1.54434e-05	7.80763e-05	--
GE1148310	BE107457.1	SLFN13	-5.03132	0.00024709	0.000466946	schlafen family member 13
GE16648	BI291449.1	RSRC1	-3.22868	0.000439385	0.000721847	arginine/serine-rich coiled-coil 1
GE12942	AA956784.1	Unmapped	-3.43988	0.000198844	0.00040152	--
GE21821	NM_012531.1	COMT	-2.74762	0.00606936	0.00633821	catechol-O-methyltransferase
GE20311	NM_017062.1	PDLIM4	-3.80931	3.86519e-05	0.000135163	PDZ and LIM domain 4
GE16164	CA503922.1	Unmapped	-3.51675	5.02734e-05	0.000158638	--
GE12724	BQ206038.1	Unmapped	-3.46195	0.000186169	0.000384152	--
GE17698	BE111811.1	C22orf23	-3.09713	9.00071e-05	0.000233159	chromosome 22 open reading frame 23
GE21039	U78977.1	Unmapped	-2.69709	0.00537167	0.0057497	--
GE1300605	BI278325.1	Unmapped	3.20596	0.000211519	0.00041816	--
GE1126667	XM_341749.1	MTHFD1L	-3.3385	4.79922e-05	0.000154485	methylenetetrahydrofolate dehydrogenase (NADP+ dependent) 1-like
GE1192186	BQ211138.1	Thrb	3.20618	0.000734742	0.00107859	--
GE1195729	BF397308.1	MRC2	3.24662	0.000165878	0.000354701	mannose receptor, C type 2
GE1107908	AI535146.1	Unmapped	-5.31987	0.00143117	0.0018437	--
GE1208511	BF398733.1	Unmapped	2.85996	0.00468505	0.00506652	--
GE1140518	BE112625.1	MYO1F	-3.32509	0.00121421	0.00161268	myosin IF
GE1145352	BI294556.1	STK17B	-2.60135	0.00153348	0.00193843	serine/threonine kinase 17b
GE15023	AI406660.1	THBS2	-74.9002	2.85533e-07	1.20296e-05	thrombospondin 2
GE13920	BE110880.1	TYROBP	-16.3943	4.5437e-07	1.20296e-05	TYRO protein tyrosine kinase binding protein
GE20326	NM_017080.1	HSD11B1	-11.8996	1.02042e-06	1.78122e-05	hydroxysteroid (11-beta) dehydrogenase 1
GE14512	AI177379.1	Unmapped	-3.38625	0.000374365	0.000636083	--
GE20184	NM_013111.1	SLC7A1	-2.66022	0.00600462	0.00628886	solute carrier family 7 (cationic amino acid transporter, y+ system), member 1
GE12943	AA957010.1	TEK	-3.57317	1.79415e-05	8.62442e-05	TEK tyrosine kinase, endothelial
GE1216231	BG374502.1	Unmapped	-2.54463	0.000838056	0.00119559	--
GE21694	NM_053587.1	S100A9	-18.3714	0.00639963	0.00663171	S100 calcium binding protein A9
GE13970	BG664778.1	RAC1	-2.60698	0.00349438	0.00391819	ras-related C3 botulinum toxin substrate 1 (rho family, small GTP binding protein Rac1)
GE20679	NM_019354.1	UCP2	-4.57213	0.000334325	0.000582115	uncoupling protein 2 (mitochondrial, proton carrier)
GE18102	CA504568.1	Unmapped	-2.73986	0.000700624	0.00103719	--
GE1147453	CA508540.1	CHI3L1	-6.12239	0.00687132	0.00708159	chitinase 3-like 1 (cartilage glycoprotein-39)
GE1220178	AI112558.1	CCL7	-12.2625	0.000226452	0.000440297	chemokine (C-C motif) ligand 7
GE1276964	NM_139112.1	LMO1	-2.79122	0.000410135	0.000684526	LIM domain only 1 (rhombotin 1)
GE1157833	BI292023.1	BID	-3.39389	1.6077e-05	7.99068e-05	BH3 interacting domain death agonist
GE1247493	BE116001.1	SPPL2A	-2.63187	0.00603803	0.00631249	signal peptide peptidase-like 2A
GE1144015	AI577759.1	Unmapped	2.71104	0.00236261	0.00278841	--
GE1245758	BQ199147.1	RUNX2	-3.95236	4.85305e-05	0.000155036	runt-related transcription factor 2
GE1171402	CB325760.1	Unmapped	-3.0364	0.00155264	0.00195479	--
GE1204390	BQ781703.1	ACTN1	2.52257	0.00469966	0.0050765	actinin, alpha 1
GE19453	BF418957.1	C1QA	-11.4739	3.84826e-06	3.49091e-05	complement component 1, q subcomponent, A chain
GE1295235	BQ205853.1	CDC42SE1	-3.06158	7.35174e-05	0.000206897	CDC42 small effector 1
GE1258531	BE098266.1	Mmrn2	-3.3142	0.000440536	0.000722479	--
GE12823	BI296530.1	Olfml2a	-3.11636	3.75773e-05	0.000133799	olfactomedin-like 2A
GE21240	NM_133306.1	OLR1	-3.91126	0.00309785	0.00352512	oxidized low density lipoprotein (lectin-like) receptor 1
GE17466	BE108405.1	LOC100909474	-3.20127	0.0003435	0.000592176	--
GE1263447	CB325630.1	MDFIC	-3.51611	1.67062e-05	8.24508e-05	MyoD family inhibitor domain containing
GE1273315	BQ206837.1	ARHGAP9	-5.21924	8.56387e-06	5.4175e-05	Rho GTPase activating protein 9
GE1224738	BI297374.1	MTUS2	9.33359	6.57675e-05	0.000189173	microtubule associated tumor suppressor candidate 2
GE13955	AI103106.1	LMNB1	-3.67593	1.82189e-05	8.62442e-05	lamin B1
GE1205734	BQ203937.1	Unmapped	-3.81079	2.71658e-05	0.000108685	--
GE1279027	AJ278701.1	BCAT1	-3.7168	1.05561e-05	6.24737e-05	branched chain amino-acid transaminase 1, cytosolic
GE1273897	BM391732.1	FNDC1	-8.62567	6.06179e-07	1.34871e-05	fibronectin type III domain containing 1
GE15603	BU759285.1	GNG2	-5.78842	1.95708e-06	2.18206e-05	guanine nucleotide binding protein (G protein), gamma 2
GE19208	BF550822.1	ALDH1L2	-2.54491	0.00128783	0.0016914	aldehyde dehydrogenase 1 family, member L2
GE21085	NM_031521.1	NCAM1	3.47053	0.00119017	0.00158297	neural cell adhesion molecule 1
GE14468	BG669587.1	ITGA6	-8.59224	3.25112e-07	1.20296e-05	integrin, alpha 6
GE1297865	CA510651.1	Tm6sf1	-3.35274	0.00029122	0.000525087	transmembrane 6 superfamily member 1
GE1198617	BE102962.1	RAB32	-5.38174	2.26644e-05	9.77447e-05	RAB32, member RAS oncogene family
GE12383	AA818571.1	Unmapped	-2.54586	0.003056	0.00349734	--
GE14881	AI234852.1	RAI14	-2.62737	0.000987295	0.00136915	retinoic acid induced 14
GE19401	BF564549.1	Unmapped	-2.75061	0.00282797	0.00327613	--
GE20545	NM_019144.1	ACP5	-6.80621	1.65518e-06	2.14861e-05	acid phosphatase 5, tartrate resistant
GE1267873	NM_130399.1	ADA	-5.21098	0.000557755	0.00086365	adenosine deaminase
GE1228520	NM_012967.1	ICAM1	-2.79224	0.000783625	0.00113686	intercellular adhesion molecule 1
GE1122925	NM_022005.1	FXYD6	-12.605	5.48498e-06	4.34255e-05	FXYD domain containing ion transport regulator 6
GE1157806	NM_057212.1	TMEM158	-4.17909	6.06643e-05	0.000177764	transmembrane protein 158 (gene/pseudogene)
GE1276049	BE114984.1	XPNPEP1	2.64328	0.000207162	0.000412202	X-prolyl aminopeptidase (aminopeptidase P) 1, soluble
GE1257284	BF525137.1	AW551984	-3.2615	0.00190775	0.00233942	expressed sequence AW551984
GE1260965	BQ205747.1	Unmapped	-2.94038	3.41976e-05	0.000125979	--
GE1216642	BI294250.1	Rab32	-6.4358	0.000175563	0.000369544	--
GE1118347	BQ200461.1	Unmapped	-3.9097	0.00191621	0.00234674	--
GE1233243	BE110413.1	Unmapped	-4.33708	5.27212e-07	1.30569e-05	--
GE1280728	BF413367.1	Unmapped	11.7552	3.22333e-05	0.000121946	--
GE18507	BF395415.1	DPT	-14.1231	0.000237504	0.000455216	dermatopontin
GE20655	NM_019311.1	INPP5D	4.40806	4.67179e-05	0.00015291	inositol polyphosphate-5-phosphatase, 145kDa
GE1127671	BQ209287.1	FAM46A	-3.80862	8.94605e-05	0.000232503	family with sequence similarity 46, member A
GE17011	AW919527.1	Nt5c	-2.90769	0.000138054	0.000307766	--
GE15589	AI603128.1	CCNA2	-3.7223	0.000236227	0.000453691	cyclin A2
GE15967	AW144517.1	Unmapped	3.13078	0.00624471	0.00649257	--
GE14207	AI169829.1	Masp1	-7.13623	0.000501749	0.000797891	mannan-binding lectin serine peptidase 1
GE1198890	NM_178866.2	IGF1	-5.26615	0.00012278	0.000284476	insulin-like growth factor 1 (somatomedin C)
GE1180159	BG373350.1	MORF4L2	2.8311	0.000276419	0.000507127	mortality factor 4 like 2
GE1172930	NM_033442.1	GATA2	-3.34986	8.90847e-05	0.000232103	GATA binding protein 2
GE1191932	BF408850.1	Relb	-2.80468	0.000764147	0.00111547	--
GE1300829	AJ005396.1	COL11A1	-8.10725	0.000125614	0.000288267	collagen, type XI, alpha 1
GE1305202	NM_134390.1	TMEM176B	-4.50387	0.000144984	0.000317216	transmembrane protein 176B
GE1290026	BE102297.1	LTC4S	-7.15775	0.000492005	0.000787709	leukotriene C4 synthase
GE21631	NM_017097.1	CTSC	-5.09925	0.00037657	0.000638679	cathepsin C
GE12253	AA799981.1	PRKCH	-3.4178	0.000195491	0.000397916	protein kinase C, eta
GE17589	BE109691.1	RGD1561778	-16.4083	2.68436e-05	0.000107542	similar to dendritic cell-derived immunoglobulin(Ig)-like receptor 1, DIgR1 - mouse
GE14905	BI295091.1	SPTBN1	-3.27441	0.00774458	0.00792957	spectrin, beta, non-erythrocytic 1
GE14759	BF388978.1	CNDP1	-4.09121	0.00416354	0.00457601	carnosine dipeptidase 1 (metallopeptidase M20 family)
GE20552	NM_019153.2	FBLN5	4.63679	0.000289447	0.00052289	fibulin 5
GE18509	BQ204163.1	SH3BGR (includes EG:445130)	2.74181	0.00617784	0.00643014	SH3 domain binding glutamic acid-rich protein
GE1152718	BQ196166.1	PKHD1L1	-2.56521	0.00906058	0.0091186	polycystic kidney and hepatic disease 1 (autosomal recessive)-like 1
GE12674	AA892824.1	TNC	-12.302	0.0010651	0.00145353	tenascin C
GE17355	BM383832.1	Exoc6b	-2.78096	0.00235682	0.00278506	exocyst complex component 6B
GE21580	NM_017054.1	TBXA2R	2.52406	0.0021021	0.00253488	thromboxane A2 receptor
GE1246238	NM_053301.1	HFE	-3.31486	0.00128006	0.00168354	hemochromatosis
GE12551	BM390487.1	C10orf10	-6.62977	0.00343259	0.00385808	chromosome 10 open reading frame 10
GE19679	NM_031012.1	ANPEP	-2.54394	0.00297708	0.00342365	alanyl (membrane) aminopeptidase
GE13078	NM_053310.1	HOMER3	-3.33872	0.000370759	0.00063338	homer homolog 3 (Drosophila)
GE20888	NM_017244.1	CRABP2	-5.8367	7.69657e-05	0.000210467	cellular retinoic acid binding protein 2
GE16063	BI274434.1	PECAM1	-2.97836	2.86264e-05	0.000111908	platelet/endothelial cell adhesion molecule
GE1255640	BF555788.1	Unmapped	2.84107	0.00174548	0.00215726	--
GE1132500	NM_145680.2	GIMAP5	-4.32847	0.000400367	0.000669408	GTPase, IMAP family member 5
GE1290654	BI274618.1	Unmapped	-3.10725	0.00787502	0.00802826	--
GE1123899	BQ200125.1	Akr1c19	3.22879	0.000947656	0.00132391	aldo-keto reductase family 1, member C19
GE20144	NM_013057.1	F3	-2.6568	0.00068525	0.00101602	coagulation factor III (thromboplastin, tissue factor)
GE21442	NM_031145.1	CIB1	-2.69289	0.000214702	0.000422681	calcium and integrin binding 1 (calmyrin)
GE20710	NM_020074.1	SRGN	-2.86152	0.00924177	0.00929103	serglycin
GE1268267	BE118111.1	Unmapped	4.49742	0.00332247	0.00374771	--
GE1116326	NM_031135.1	KLF10	-3.78489	2.39701e-05	0.000100976	Kruppel-like factor 10
GE1218115	AA858836.1	FYN	-2.62456	0.000593673	0.000912481	FYN oncogene related to SRC, FGR, YES
GE1193754	CK600553.1	C7	-3.71658	0.00778269	0.00795995	complement component 7
GE15754	AW141046.1	Unmapped	-7.23921	0.000293766	0.00052766	--
GE21591	NM_053596.1	ECE1	-2.59025	0.000234397	0.000451095	endothelin converting enzyme 1
GE19683	NM_031117.1	SNRPN	3.14157	0.00102452	0.00140858	small nuclear ribonucleoprotein polypeptide N
GE20861	BG665246.1	COL4A1	-9.12254	3.58359e-06	3.34251e-05	collagen, type IV, alpha 1
GE19274	BE118393.1	Ccl6	-13.1045	0.000203346	0.00040886	chemokine (C-C motif) ligand 6
GE13202	AF022085.1	GNB4	-3.11445	9.20352e-05	0.000236519	guanine nucleotide binding protein (G protein), beta polypeptide 4
GE1104153	BI285860.1	Prcp	-2.88897	0.00465735	0.00504235	prolylcarboxypeptidase (angiotensinase C)
GE19374	H31917.1	TMOD3	-2.56811	0.000140834	0.000312486	tropomodulin 3 (ubiquitous)
GE14895	AI235446.1	Unmapped	-2.82853	0.00158504	0.00198763	--
GE1279059	BQ195762.1	Tmem181	-2.63083	5.05792e-05	0.000159053	transmembrane protein 181
GE1115778	CB727719.1	MSC	-3.51434	0.000188113	0.000386472	musculin
GE15985	AW251115.1	Rps6kl1	-2.62849	0.00148052	0.00189691	--
GE19929	NM_012733.2	RBP1	-3.73893	6.05148e-05	0.000177764	retinol binding protein 1, cellular
GE15490	BF408953.1	Unmapped	2.89016	0.000331963	0.000579706	--
GE13685	NM_130413.1	SKAP2	-2.8222	0.00033702	0.000585285	src kinase associated phosphoprotein 2
GE12611	NM_134465.1	CRLF2	-3.00641	0.000207194	0.000412202	cytokine receptor-like factor 2
GE20844	NM_031116.1	CCL5	-15.3123	0.00149534	0.00190555	chemokine (C-C motif) ligand 5
GE14738	AI230778.1	TPST2	-2.55721	0.000517264	0.000814324	tyrosylprotein sulfotransferase 2
GE16482	AW914922.1	PPP3CA	-2.56621	0.00100631	0.00139143	protein phosphatase 3, catalytic subunit, alpha isozyme
GE15084	AI407827.1	PIK3CD	-3.88572	8.8603e-05	0.00023144	phosphoinositide-3-kinase, catalytic, delta polypeptide
GE1135828	CK597463.1	CXCL16	-5.34714	0.00111015	0.00149885	chemokine (C-X-C motif) ligand 16
GE1173566	BM385803.1	Unmapped	-2.79968	0.000598322	0.000914453	--
GE1168525	BF285508.1	Unmapped	5.12686	0.000103124	0.000258039	--
GE1153520	AI029927.1	Unmapped	-4.19479	1.94451e-05	9.01192e-05	--
GE1226749	BE111632.1	CDH11	2.96882	7.67234e-05	0.000210467	cadherin 11, type 2, OB-cadherin (osteoblast)
GE1209687	BF391820.1	RGS16	-10.2737	7.56896e-06	5.02712e-05	regulator of G-protein signaling 16
GE1224471	BF555120.1	SLC25A29	3.3756	0.000107439	0.000260537	solute carrier family 25, member 29
GE18038	BF281350.1	HN1L	-2.95797	0.00153059	0.00193738	hematological and neurological expressed 1-like
GE1303543	AI549313.1	Unmapped	-2.50022	0.00364009	0.00405745	--
GE1199030	BG376290.1	RGNEF	3.24728	0.000135742	0.000304773	190 kDa guanine nucleotide exchange factor
GE20204	NM_013138.1	ITPR3	-5.31342	0.000115252	0.00027376	inositol 1,4,5-trisphosphate receptor, type 3
GE21275	AB028626.1	RASA3	-2.8656	0.000373709	0.000636083	RAS p21 protein activator 3
GE16012	H35647.1	TNFRSF12A	-3.99602	0.000230158	0.000446582	tumor necrosis factor receptor superfamily, member 12A
GE20350	NM_017113.1	GRN	-3.86405	0.00141839	0.00182974	granulin
GE1174832	BQ200469.1	Unmapped	-4.01819	0.000674518	0.00100169	--
GE19991	NM_012827.1	BMP4	-3.75468	0.00183874	0.00226066	bone morphogenetic protein 4
GE20317	NM_017068.2	LAMP2	-2.61168	0.000951349	0.0013271	lysosomal-associated membrane protein 2
GE14329	AI172159.1	LOC686539	-3.06996	0.000530688	0.000828966	similar to immunoglobulin superfamily containing leucine-rich repeat
GE1185544	BG373274.1	PLEKHN1	2.89745	0.00444729	0.00485393	pleckstrin homology domain containing, family N member 1
GE1181480	AI555023.1	NACC2	2.78486	0.000126566	0.000288763	NACC family member 2, BEN and BTB (POZ) domain containing
GE1127390	BQ190254.1	SLC44A1	-2.56017	0.00032927	0.000576087	solute carrier family 44, member 1
GE14094	AI555258.1	RTN4RL1	-2.9327	0.000557321	0.00086365	reticulon 4 receptor-like 1
GE16880	AW918182.1	CMTM8	-3.62404	6.07321e-05	0.000177764	CKLF-like MARVEL transmembrane domain containing 8
GE1102420	BE116079.1	ARHGEF15	-3.19528	6.22102e-06	4.5264e-05	Rho guanine nucleotide exchange factor (GEF) 15
GE1244548	CB327764.1	Unmapped	4.56597	0.00209572	0.00253043	--
GE1226648	BI289400.1	FES	-4.27172	0.000107815	0.000260537	feline sarcoma oncogene
GE15348	BI289876.1	HSPA12A	-2.50452	0.000758273	0.00110861	heat shock 70kDa protein 12A
GE1246679	BF407713.1	NOS3	-2.65842	0.00578826	0.00613296	nitric oxide synthase 3 (endothelial cell)
GE17862	NM_198787.1	Sgsm3	-3.80168	0.000133281	0.000300679	small G protein signaling modulator 3
GE1150170	BQ203141.1	EMID1	-2.53127	0.00410478	0.00452726	EMI domain containing 1
GE1275377	AI145801.1	ANKH	-3.1107	0.00148605	0.00190142	ankylosis, progressive homolog (mouse)
GE1293652	NM_053430.1	FEN1	-2.89689	0.0021792	0.00261448	flap structure-specific endonuclease 1
GE1141169	AI716942.1	Unmapped	-4.0081	0.000550101	0.00085743	--
GE12293	AA891576.1	C1QC	-10.7212	2.84745e-05	0.000111908	complement component 1, q subcomponent, C chain
GE16046	C06846.1	SMARCD3	3.77539	0.00167464	0.00209164	SWI/SNF related, matrix associated, actin dependent regulator of chromatin, subfamily d, member 3
GE13517	NM_139334.1	LOC100912512	2.51166	0.00518819	0.00556594	--
GE1180166	NM_019328.2	NR4A2	-3.36305	0.00107592	0.00146406	nuclear receptor subfamily 4, group A, member 2
GE1266131	NM_145717.1	FXYD2	-12.9354	1.19949e-06	1.91797e-05	FXYD domain containing ion transport regulator 2
GE1144680	BE116043.1	Unmapped	-4.62741	0.000222826	0.000435041	--
GE21481	NM_053783.1	IFNGR1	-2.86746	0.000195954	0.000397916	interferon gamma receptor 1
GE17338	NM_181087.2	CYP26B1	-3.4846	0.00425986	0.00467098	cytochrome P450, family 26, subfamily B, polypeptide 1
GE1286285	BF389151.1	Unmapped	-3.39511	0.0017651	0.00217865	--
GE1138642	BQ190654.1	Unmapped	2.92251	0.000634977	0.000956523	--
GE14750	AI231206.1	Unmapped	4.07961	0.000222458	0.000435041	--
GE1186455	BE098753.1	Unmapped	2.6717	0.00151744	0.0019259	--
GE1293646	AI179541.1	GDF11	-4.11491	0.00297399	0.00342365	growth differentiation factor 11
GE1211814	BE115484.1	CDH11	3.22018	0.000613214	0.000931488	cadherin 11, type 2, OB-cadherin (osteoblast)
GE1272959	BE110033.1	Unmapped	-4.36897	4.45452e-05	0.000148807	--
GE1280222	BQ194682.1	Unmapped	2.67376	0.00172293	0.00213499	--
GE1201864	CA510294.1	Unmapped	-9.0984	3.28713e-05	0.000122516	--
GE1162644	BQ193813.1	COL8A1	-32.612	1.16589e-05	6.56732e-05	collagen, type VIII, alpha 1
GE1306172	BF391120.1	SPOCK2	-2.9686	0.000790496	0.00114156	sparc/osteonectin, cwcv and kazal-like domains proteoglycan (testican) 2
GE1136214	BF392526.1	Unmapped	3.26482	0.00289718	0.00334702	--
GE21766	U06230.1	PROS1	-2.88499	0.00110484	0.00149478	protein S (alpha)
GE1261496	BQ199076.1	TACC3	-3.5009	2.63374e-05	0.000105987	transforming, acidic coiled-coil containing protein 3
GE17683	BQ203033.1	TMEM51	-3.8067	0.000892396	0.00125241	transmembrane protein 51
GE20360	NM_017129.1	CTF1	2.52731	0.00411811	0.00453666	cardiotrophin 1
GE1215248	NM_133538.1	IL13RA2	-2.70216	0.00321749	0.00364675	interleukin 13 receptor, alpha 2
GE14606	AI179941.1	Fmnl2	-2.50819	0.00539479	0.00576282	formin-like 2
GE1109374	BQ208710.1	GNGT2	-9.33537	4.04565e-07	1.20296e-05	guanine nucleotide binding protein (G protein), gamma transducing activity polypeptide 2
GE15774	AW141445.1	RAC2	-3.19999	0.00413675	0.00455188	ras-related C3 botulinum toxin substrate 2 (rho family, small GTP binding protein Rac2)
GE1179703	AW529714.1	DHH	-3.30449	0.00224758	0.00268627	desert hedgehog
GE1119517	BU759332.1	GLB1	-2.67433	0.000258669	0.000480167	galactosidase, beta 1
GE1120691	CF110636.1	Unmapped	-2.52898	0.00360558	0.0040285	--
GE15869	CF110832.1	IL33	-7.15294	0.000103725	0.000258039	interleukin 33
GE1128326	BG371510.1	IGF1R	2.61593	0.00565516	0.00601219	insulin-like growth factor 1 receptor
GE1190412	BF420000.1	CCL19	-10.5998	2.67208e-06	2.73675e-05	chemokine (C-C motif) ligand 19
GE21053	NM_053346.1	NRN1	-3.26561	0.00536658	0.0057497	neuritin 1
GE17298	BE103440.1	RNF8	4.9995	0.000735455	0.00107859	ring finger protein 8
GE17586	BE109678.1	Stk38l	-2.6026	0.00643411	0.00666012	serine/threonine kinase 38 like
GE1167621	BI296205.1	ANKRD33B	-3.44541	0.000162586	0.000349245	ankyrin repeat domain 33B
GE16192	NM_134381.1	SYNE1	3.33669	0.000259304	0.0004804	spectrin repeat containing, nuclear envelope 1
GE15607	AI705731.1	MTUS1	-4.31434	0.000184058	0.000382305	microtubule associated tumor suppressor 1
GE1257242	AW920703.1	Unmapped	-3.98102	0.00109769	0.00148935	--
GE17774	BQ190545.1	DIS3L2	-3.33424	0.00113624	0.00152631	DIS3 mitotic control homolog (S. cerevisiae)-like 2
GE13090	NM_031345.1	Tsc22d3	-4.05646	0.00861197	0.00872297	TSC22 domain family, member 3
GE20676	NM_019350.1	SYT5	-3.53102	0.000887832	0.00124959	synaptotagmin V
GE20633	NM_019282.1	GREM1	-10.0554	0.000250364	0.000472187	gremlin 1
GE18209	BF283798.1	NIPSNAP3A	-2.55752	0.000962996	0.00133939	nipsnap homolog 3A (C. elegans)
GE16954	BI295114.1	ORAI1	-4.1198	2.37427e-05	0.000100643	ORAI calcium release-activated calcium modulator 1
GE18291	NM_138889.1	CDH13	-2.87468	0.000983085	0.00136532	cadherin 13, H-cadherin (heart)
GE1243014	BQ210681.1	Selt	-2.72518	0.000156966	0.000339538	selenoprotein T
GE1134236	CF109436.1	PIR	-2.64617	0.000735052	0.00107859	pirin (iron-binding nuclear protein)
GE1244087	AA926129.1	SLFN12L	-4.55222	0.000104282	0.000258039	schlafen family member 12-like
GE1250894	BF390704.1	VWA1	-2.77379	0.00355166	0.00397769	von Willebrand factor A domain containing 1
GE1236122	BQ194082.1	VAV3	-2.55177	0.00197382	0.00240791	vav 3 guanine nucleotide exchange factor
GE1254908	NM_022584.1	TXNRD2	-2.59622	0.00437161	0.00477686	thioredoxin reductase 2
GE1130950	BQ194692.1	FRY	3.27872	0.000584833	0.000902615	furry homolog (Drosophila)
GE1255207	BE117644.1	Unmapped	-4.53846	0.000382512	0.000645275	--
GE1151495	BF549589.1	CD83	-9.11048	0.00035972	0.000615637	CD83 molecule
GE13800	AI045590.1	PDIA5	-4.01363	1.43216e-05	7.49161e-05	protein disulfide isomerase family A, member 5
GE1167923	AF030089.2	Dclk1	-4.44105	1.53944e-05	7.80763e-05	doublecortin-like kinase 1
GE1123470	NM_139111.1	CKLF	-3.81617	6.06218e-05	0.000177764	chemokine-like factor
GE1259513	BE097961.1	PF4	-15.2164	0.00135299	0.00175257	platelet factor 4
GE13149	NM_019365.1	RASSF5	-3.86539	0.00187476	0.00230195	Ras association (RalGDS/AF-6) domain family member 5
GE19406	BF564940.1	IFIT2	-3.86563	0.00168241	0.00209856	interferon-induced protein with tetratricopeptide repeats 2
GE1265374	BE107198.1	Unmapped	-3.29824	0.00598065	0.00628034	--
GE1159955	BI303416.1	THBS2	-3.69723	0.00111102	0.00149885	thrombospondin 2
GE12446	BI296326.1	TSPAN14	-2.65803	0.000217468	0.000426346	tetraspanin 14
GE1292713	CB544865.1	CPEB1	-3.93929	0.000799864	0.00115156	cytoplasmic polyadenylation element binding protein 1
GE1274732	AW535336.1	Unmapped	2.98022	0.00023225	0.000448795	--
GE13187	NM_145098.1	NRP1 (includes EG:18186)	-3.50462	0.000287389	0.000520661	neuropilin 1
GE1280429	AA956335.1	EPB49	-7.27347	8.80637e-05	0.000230773	erythrocyte membrane protein band 4.9 (dematin)
GE1230519	NM_057194.1	PLSCR1	-3.47731	4.6493e-05	0.00015291	phospholipid scramblase 1
GE15805	AW142307.1	ADA	-5.2732	0.000301649	0.000539763	adenosine deaminase
GE1293882	BQ195568.1	LOC100360334	5.5209	0.00123369	0.00163165	formin homology 2 domain containing 3-like
GE1283956	BG375135.1	Unmapped	3.76508	0.00254802	0.00298483	--
GE1216798	CB609844.1	Unmapped	-5.14715	0.00614951	0.00640772	--
GE1160237	BM386097.1	HLA-DQA1	-15.9308	6.08552e-06	4.5264e-05	major histocompatibility complex, class II, DQ alpha 1
GE15695	NM_173114.1	PARM1	-3.94678	0.00699687	0.00720311	prostate androgen-regulated mucin-like protein 1
GE21198	NM_133526.1	TSPAN8	-7.19532	0.00146032	0.00187869	tetraspanin 8
GE12321	AA801076.1	SLC44A1	-2.83006	0.000464374	0.000752414	solute carrier family 44, member 1
GE1127868	NM_053308.1	FKBP1A	-2.84098	0.00359746	0.00402421	FK506 binding protein 1A, 12kDa
GE1196496	NM_144737.1	FMO2	4.59253	0.00985598	0.00985598	flavin containing monooxygenase 2 (non-functional)
GE18196	BF283734.1	PRCP	-2.81107	0.00146545	0.00188272	prolylcarboxypeptidase (angiotensinase C)
GE1221561	NM_022674.1	H2AFZ	-2.73579	0.00804834	0.0081961	H2A histone family, member Z
GE1266681	BM391716.1	Unmapped	4.60765	6.59615e-05	0.000189173	--
GE13583	CB764341.1	Mdk	3.15796	0.000178436	0.000372283	midkine (neurite growth-promoting factor 2)
GE1171147	BE118346.1	Unmapped	5.11497	0.000432117	0.000713636	--
GE1236485	BU758597.1	NOTCH4	-3.18342	0.00303031	0.00347215	notch 4
GE16945	BG374982.1	CHCHD6	-2.72647	0.000773477	0.00112428	coiled-coil-helix-coiled-coil-helix domain containing 6
GE13398	NM_138533.1	SPON2	-7.98906	0.00154453	0.00194971	spondin 2, extracellular matrix protein
GE12610	BE117661.1	Tns3	-2.87378	0.00226157	0.00269527	tensin 3
GE17670	BE113943.1	C12orf5	-3.03903	0.00712135	0.00731529	chromosome 12 open reading frame 5
GE1268557	BG374055.1	Lrrc71	-3.42651	0.000613419	0.000931488	leucine rich repeat containing 71
GE20107	NM_012999.1	PCSK6	-4.14666	0.0013582	0.0017569	proprotein convertase subtilisin/kexin type 6
GE16948	AW918716.1	LYVE1	-6.86008	0.00103062	0.00141056	lymphatic vessel endothelial hyaluronan receptor 1

## Sheet: 3Dx28D
Codelink	Genebank	Gene symbol	fold_ch	pValue	FDR-corrected-p-Value	Name
GE1144374	BI273782.1	SDC2	2.7377	1.83251e-05	0.000259033	syndecan 2
GE13343	AW921620.1	OMD	2.7687	0.00165298	0.00271259	osteomodulin
GE12256	AA800004.1	Sept4	3.40783	0.000291459	0.00102219	septin 4
GE15486	BM384570.1	CPXM2	2.85412	0.00095627	0.00174861	carboxypeptidase X (M14 family), member 2
GE1206369	BQ195786.1	CMAH	3.72906	0.000315932	0.00102219	cytidine monophospho-N-acetylneuraminic acid hydroxylase, pseudogene
GE19809	NM_012543.1	DBP	3.00109	0.00463894	0.00520863	D site of albumin promoter (albumin D-box) binding protein
GE20630	NM_019279.1	PCSK1N	2.67671	0.000140162	0.000690026	proprotein convertase subtilisin/kexin type 1 inhibitor
GE20744	NM_021586.1	LTBP2	3.8529	0.00313438	0.00409136	latent transforming growth factor beta binding protein 2
GE18194	BI297074.1	TNKS2	2.73614	0.000897183	0.00173625	tankyrase, TRF1-interacting ankyrin-related ADP-ribose polymerase 2
GE20015	NM_012862.1	MGP	3.41442	0.00453004	0.00517719	matrix Gla protein
GE1170025	BE116183.1	SERINC3	2.51077	0.00132935	0.0022389	serine incorporator 3
GE1272830	CF112045.1	Unmapped	2.57487	5.89758e-05	0.000471806	--
GE1282310	AI705577.1	COX6B2	2.66947	2.02369e-05	0.000259033	cytochrome c oxidase subunit VIb polypeptide 2 (testis)
GE20637	NM_019286.2	ADH1C (includes EG:11522)	4.09239	2.54533e-06	0.000115863	alcohol dehydrogenase 1C (class I), gamma polypeptide
GE20134	NM_013043.1	Tsc22d1	2.63358	0.000379404	0.00115628	TSC22 domain family, member 1
GE19056	BF420018.1	FIBIN	3.03732	0.000701539	0.00149662	fin bud initiation factor homolog (zebrafish)
GE1297243	AW522391.1	Unmapped	2.96404	0.00497781	0.00549276	--
GE1272852	BF564882.1	Unmapped	2.50223	0.000288277	0.00102219	--
GE1304231	BQ200990.1	Unmapped	2.84386	0.00200106	0.0031236	--
GE1169786	AI412456.1	Unmapped	3.121	0.000922383	0.00173625	--
GE1145181	BE119325.1	RIT1 (includes EG:19769)	2.56373	0.0032603	0.00409136	Ras-like without CAAX 1
GE1178995	CF110286.1	ITGA8	2.7948	0.000853051	0.00173614	integrin, alpha 8
GE1211831	BM384350.1	PRG4 (includes EG:10216)	-2.59978	0.00585015	0.00613786	proteoglycan 4
GE1248360	AI030806.1	Unmapped	3.97796	0.000228116	0.00102219	--
GE14742	BE110434.1	Unmapped	2.5363	0.000134417	0.000690026	--
GE1236821	AB039828.1	LOC259246 (includes others)	2.93522	0.00127686	0.00220862	alpha-2u globulin PGCL1
GE20075	NM_012946.1	SPARCL1	2.96558	0.000425676	0.00120928	SPARC-like 1 (hevin)
GE1167182	AF029241.1	Unmapped	2.74104	0.00238268	0.00339584	--
GE1172237	BE112264.1	SERPINE2	3.48446	3.62071e-06	0.000115863	serpin peptidase inhibitor, clade E (nexin, plasminogen activator inhibitor type 1), member 2
GE1296195	CF113500.1	Unmapped	-7.27548	6.66905e-05	0.000474243	--
GE16746	AW916836.1	SYNCRIP	5.56317	3.53776e-05	0.000377361	synaptotagmin binding, cytoplasmic RNA interacting protein
GE1203759	X16957.1	CST3	3.05401	1.9579e-05	0.000259033	cystatin C
GE22176	NM_031834.1	SULT1A1	3.60464	0.00321684	0.00409136	sulfotransferase family, cytosolic, 1A, phenol-preferring, member 1
GE1303133	NM_022519.1	SERPINA1	3.77701	0.0023877	0.00339584	serpin peptidase inhibitor, clade A (alpha-1 antiproteinase, antitrypsin), member 1
GE1225811	BM385358.1	Unmapped	3.4955	0.000477939	0.00120928	--
GE20004	NM_012844.1	EPHX1	2.78944	0.000868071	0.00173614	epoxide hydrolase 1, microsomal (xenobiotic)
GE1297427	BU759994.1	Unmapped	2.78803	0.00109672	0.00194972	--
GE1183178	CF110561.1	MYO1B	2.5732	0.000476727	0.00120928	myosin IB
GE1130823	CF108951.1	HERC6	2.74981	0.00301462	0.00404413	hect domain and RLD 6
GE1163120	CB782366.1	Unmapped	2.83582	0.000319433	0.00102219	--
GE17692	BE111776.1	Unmapped	2.69414	9.55384e-05	0.000611446	--
GE19483	NM_057104.1	ENPP2	2.78063	0.00410008	0.00485935	ectonucleotide pyrophosphatase/phosphodiesterase 2
GE15799	NM_144737.1	FMO2	6.73526	0.0018321	0.00293136	flavin containing monooxygenase 2 (non-functional)
GE17230	BF399156.1	Cytl1	2.5857	0.00878233	0.00906563	cytokine-like 1
GE1154500	BQ203775.1	Mpzl2	2.75899	0.00235233	0.00339584	myelin protein zero-like 2
GE1177222	BE105024.1	Unmapped	2.71594	0.000604339	0.00133371	--
GE20644	NM_019296.1	CDK1	-2.54732	0.000472176	0.00120928	cyclin-dependent kinase 1
GE1264183	BF564460.1	Abca8a	2.78578	0.00973233	0.00973233	ATP-binding cassette, sub-family A (ABC1), member 8a
GE1200546	NM_199502.1	CHRDL1	2.5409	0.00933156	0.00947968	chordin-like 1
GE1165734	AA963077.1	Unmapped	3.60606	0.00400357	0.0048345	--
GE20326	NM_017080.1	HSD11B1	2.95474	0.000270478	0.00102219	hydroxysteroid (11-beta) dehydrogenase 1
GE1247493	BE116001.1	SPPL2A	2.64667	0.00365894	0.00450331	signal peptide peptidase-like 2A
GE21643	NM_031972.1	ALDH3A1	4.54197	0.000109489	0.000637028	aldehyde dehydrogenase 3 family, member A1
GE18507	BF395415.1	DPT	3.57352	0.00535239	0.00580598	dermatopontin
GE1250832	U13177.1	Epb41l4b	3.0617	0.0030331	0.00404413	erythrocyte membrane protein band 4.1 like 4B
GE15589	AI603128.1	CCNA2	-2.72141	0.000597034	0.00133371	cyclin A2
GE1300829	AJ005396.1	COL11A1	5.40836	0.000506685	0.00120928	collagen, type XI, alpha 1
GE20144	NM_013057.1	F3	2.6864	0.000252486	0.00102219	coagulation factor III (thromboplastin, tissue factor)
GE1275377	AI145801.1	ANKH	2.54979	0.00248446	0.00345663	ankylosis, progressive homolog (mouse)
GE1272959	BE110033.1	Unmapped	3.74269	4.16495e-05	0.000380795	--
GE1187576	BQ204879.1	TMEM204	2.55157	0.00209881	0.00319819	transmembrane protein 204
GE1306172	BF391120.1	SPOCK2	2.73608	0.000510164	0.00120928	sparc/osteonectin, cwcv and kazal-like domains proteoglycan (testican) 2
GE1196496	NM_144737.1	FMO2	6.37235	0.00431316	0.00501895	flavin containing monooxygenase 2 (non-functional)
GE15951	BQ192801.1	ITGBL1	2.62137	0.00581397	0.00613786	integrin, beta-like 1 (with EGF-like repeat domains)
